# Supplementary material for: Predictors of death after receiving a modified Blalock-Taussig shunt in cyanotic heart children: A competing risk analysis
Source: PLoS One. 2021 Jan 22;16(1):e0245754. doi: 10.1371/journal.pone.0245754 (PMC7822344; doi:10.1371/journal.pone.0245754)
Supplement: S1 File — (CSV) [file pone.0245754.s011.csv]

	no	todead7	ntime5	ntime7	event2f	age	agegpf2	sex	bw	low3	prem	Asplenia	dex2	preCLD	presepf	prespelf	newsyn2	chf2	mv2	sat	spo	difsat	shsize	sx	shwt	shwtf	numbt	blood	hemo	pge2	ino	adr	ne	dp	db	preino.f	dur	ti	icu	adm	ad90f	totalreop	revise2	asa2.f	anesc.f	op	diagf	diag10	nintino2
1	1	dead>90	287	287	dead noTR	22	<=1	male	3.53	0	no	0	no	1	0	0	0	no	no	70	96	26	4	Elective	1.13314447592068	0.65-1.1	1	5	no	no	no	no	no	no	no	no	96	140	17	36	0	0	0	asa3	no	RMBTs	biven	PAVSD	no
2	3	live	650	650	TR	1185	>12	male	10.5	0	no	0	no	0	0	0	0	no	no	80	91	11	5	Emergency	0.476190476190476	<0.65	2	50	no	no	no	no	no	no	no	no	24	150	2	10	0	0	0	asa3	no	LMBTs	biven	PAVSD	no
3	4	dead>90	434	434	dead noTR	109	1-12	male	4.87	0	no	0	no	0	0	0	0	no	no	70	86	16	4	Elective	0.82135523613963	0.65-1.1	1	10	no	no	no	no	no	no	no	no	24	150	4	10	0	0	0	asa3	spel without	RMBTs	biven	UVH	1
4	5	live	1069	1069	censor noTR	1297	>12	male	15.2	0	no	1	no	0	0	0	0	no	no	80	91	11	5	Emergency	0.328947368421053	<0.65	2	100	no	no	no	no	no	no	no	no	48	170	4	9	0	1	0	asa3	no	LMBTs	biven	UVH	no
5	6	live	1068	1068	censor noTR	4	<=1	male	2.5	1	no	0	no	0	0	0	0	no	no	88	95	7	4	Emergency	1.6	1.2 up	1	20	no	yes	no	no	no	no	no	no	48	110	10	10	0	0	0	asa3	spel without	LMBTs	tof	TOF	1
6	7	live	1062	1062	censor noTR	441	>12	female	6.3	0	yes	0	no	0	0	0	1	no	no	84	95	11	4.5	Elective	0.714285714285714	0.65-1.1	1	5	no	no	no	no	no	no	no	no	24	145	2	11	0	0	0	asa3	no	RMBTs	tof	TOF	1
7	8	live	1040	1040	censor noTR	587	>12	female	8	0	no	0	no	0	0	0	0	no	no	82	93	11	5	Elective	0.625	<0.65	1	10	no	no	no	no	no	no	no	no	24	95	3	8	0	0	0	asa3	no	LMBTs	tof	TOF	1
8	9	live	748	748	TR	310	1-12	female	6	0	no	0	no	0	0	0	0	no	no	86	98	12	5	Emergency	0.833333333333333	0.65-1.1	2	5	no	no	no	no	no	no	no	no	24	130	2	10	0	0	0	asa3	no	LMBTs	single	UVH	1
9	10	live	1050	1050	censor noTR	17	<=1	male	3.4	0	no	0	no	1	0	0	0	yes	yes	100	100	0	4	Emergency	1.17647058823529	0.65-1.1	1	5	no	no	no	no	no	no	no	no	96	120	8	25	0	0	0	asa3	no	RMBTs	other	TGA+	1
10	11	live	1019	1019	censor noTR	1150	>12	male	12	0	no	0	no	0	0	0	0	no	no	76	94	18	5	Elective	0.416666666666667	<0.65	1	15	no	no	no	no	no	no	no	no	24	160	1	8	0	0	0	asa3	no	RMBTs	tof	TOF	1
11	12	live	1026	1026	censor noTR	1035	>12	male	10	0	no	0	no	0	0	0	1	no	no	72	94	22	5	Elective	0.5	<0.65	2	10	no	no	no	no	no	no	no	no	2	150	2	8	0	0	0	asa3	no	LMBTs	biven	PAVSD	1
12	13	live	1015	1015	censor noTR	111	1-12	female	4.9	0	no	0	no	0	0	0	0	yes	no	84	90	6	4	Emergency	0.816326530612245	0.65-1.1	1	10	no	no	no	no	no	no	no	no	24	160	9	28	0	0	0	asa3	no	LMBTs	other	TGA+	1
13	15	live	989	989	censor noTR	280	1-12	male	7.4	0	no	0	no	0	0	0	0	no	yes	78	100	22	5	Emergency	0.675675675675676	0.65-1.1	1	30	no	no	yes	no	yes	no	no	1	48	125	3	3	0	0	0	asa4	no	RMBTs	tof	TOF	1
14	17	live	956	956	censor noTR	1146	>12	male	10.6	0	no	0	no	0	0	0	1	no	no	78	94	16	5	Elective	0.471698113207547	<0.65	1	100	no	no	no	no	no	no	no	no	24	160	1	39	0	1	0	asa3	no	RMBTs	tof	TOF	no
15	18	dead>90	91	91	dead noTR	19	<=1	male	2.5	1	yes	0	no	0	0	0	0	no	no	95	87	-8	3	Elective	1.2	1.2 up	1	30	no	yes	no	no	no	no	no	no	96	235	13	31	0	0	0	asa3	spel without	RMBTs	biven	UVH	1
16	20	live	942	942	censor noTR	67	1-12	male	4.65	0	no	0	no	0	0	0	0	no	no	74	92	18	5	Emergency	1.0752688172043	0.65-1.1	1	10	no	no	yes	no	yes	no	no	1	72	105	3	10	0	1	0	asa3	no	RMBTs	biven	UVH	1
17	21	dead<=90	7	7	dead noTR	22	<=1	female	2.3	1	yes	0	no	0	0	0	0	no	no	100	98	-2	4	Elective	1.73913043478261	1.2 up	2	25	no	yes	no	no	no	no	no	no	168	105	7	29	0	0	0	asa3	spel without	RMBTs	single	UVH	2
18	22	live	908	908	censor noTR	586	>12	female	8	0	no	0	no	0	0	0	0	no	no	78	95	17	5	Elective	0.625	<0.65	1	30	no	no	no	no	no	no	no	no	24	165	3	3	0	0	0	asa3	no	RMBTs	tof	TOF	1
19	23	live	893	893	censor noTR	482	>12	female	10	0	no	0	no	0	0	0	0	no	no	79	100	21	5	Elective	0.5	<0.65	1	30	yes	no	no	no	no	no	no	no	48	120	3	14	0	0	0	asa3	no	RMBTs	single	UVH	no
20	24	dead>90	846	846	dead noTR	33	1-12	male	3.4	0	no	0	no	0	0	0	0	no	no	85	85	0	4	Emergency	1.17647058823529	0.65-1.1	1	15	no	yes	no	no	no	no	no	no	192	125	8	25	0	0	0	asa3	no	RMBTs	biven	PAVSD	1
21	25	live	907	907	censor noTR	58	1-12	female	3.12	0	yes	0	no	0	0	0	0	no	no	70	91	21	4	Emergency	1.28205128205128	1.2 up	1	5	no	no	yes	no	yes	no	no	1	24	130	1	8	0	0	0	asa3	no	RMBTs	tof	TOF	1
22	26	dead<=90	66	66	dead noTR	789	>12	female	8.7	0	no	0	no	0	0	0	0	no	no	78	91	13	5	Emergency	0.574712643678161	<0.65	1	20	yes	no	no	no	no	no	no	no	72	165	6	8	0	0	0	asa3	no	LMBTs	other	TGA+	no
23	27	live	864	864	censor noTR	27	<=1	male	2.2	1	yes	0	no	0	0	0	0	no	no	85	100	15	4	Elective	1.81818181818182	1.2 up	1	10	no	no	yes	no	yes	no	no	1	408	140	39	92	1	2	0	asa3	no	RMBTs	tof	TOF	2
24	29	live	850	850	censor noTR	17	<=1	male	3.4	0	no	0	no	0	0	0	0	no	no	83	90	7	4	Elective	1.17647058823529	0.65-1.1	1	10	no	no	no	no	no	no	no	no	24	120	7	8	0	0	0	asa3	no	RMBTs	biven	UVH	no
25	30	live	849	849	censor noTR	679	>12	male	11.3	0	no	0	no	0	0	0	0	no	no	86	92	6	4.5	Elective	0.398230088495575	<0.65	3	10	no	no	no	no	no	no	no	no	48	140	3	10	0	0	0	asa3	no	LMBTs	biven	PAVSD	1
26	31	dead<=90	1	1	dead noTR	46	1-12	male	2	1	yes	1	no	0	1	0	0	no	yes	65	77	12	4	Elective	2	1.2 up	1	3	no	yes	yes	no	yes	no	no	1	11	180	1	36	0	1	1	asa4	no	RMBTs	other	TGA+	1
27	32	live	824	824	censor noTR	708	>12	female	8	0	yes	1	yes	0	0	0	0	no	no	81	84	3	5	Elective	0.625	<0.65	2	50	yes	no	no	no	no	no	no	no	216	130	14	16	0	1	0	asa3	no	RMBTs	biven	UVH	no
28	33	live	817	817	censor noTR	366	>12	female	7	0	no	0	no	0	0	0	0	no	no	74	95	21	5	Emergency	0.714285714285714	0.65-1.1	1	15	no	no	no	no	no	no	no	no	24	165	2	12	0	0	0	asa3	no	RMBTs	tof	TOF	1
29	34	live	807	807	censor noTR	518	>12	male	13.8	0	no	0	no	0	0	0	0	no	no	74	88	14	5	Elective	0.36231884057971	<0.65	1	20	no	no	no	no	no	no	no	no	24	135	2	10	0	0	0	asa3	no	LMBTs	tof	TOF	1
30	35	live	794	794	censor noTR	55	1-12	male	2.4	1	yes	0	no	0	1	0	0	no	no	65	97	32	3.5	Elective	1.45833333333333	1.2 up	1	5	no	yes	no	no	no	no	no	no	24	115	5	116	1	0	0	asa4	no	RMBTs	tof	TOF	no
31	38	live	768	768	censor noTR	655	>12	female	7.3	0	no	0	no	0	0	0	0	no	no	62	100	38	4	Emergency	0.547945205479452	<0.65	1	30	no	no	no	no	no	no	no	no	24	170	48	7	0	0	0	asa3	spel without	RMBTs	tof	TOF	1
32	39	live	532	532	TR	523	>12	male	9.4	0	no	0	no	0	0	0	0	no	no	82	94	12	5	Elective	0.531914893617021	<0.65	1	10	no	no	no	no	no	no	no	no	24	185	3	9	0	0	0	asa3	no	RMBTs	tof	TOF	1
33	40	live	506	506	TR	10	<=1	female	3.3	0	no	0	no	0	0	0	0	no	no	90	98	8	3	Elective	0.909090909090909	0.65-1.1	1	10	no	no	no	no	no	no	no	no	27	165	17	27	0	0	0	asa3	no	RMBTs	single	UVH	1
34	41	live	740	740	censor noTR	767	>12	female	8.5	0	no	0	no	0	0	0	0	no	no	71	86	15	5	Emergency	0.588235294117647	<0.65	2	100	no	no	no	no	no	no	no	no	19	210	2	7	0	0	0	asa3	no	LMBTs	single	UVH	1
35	42	live	737	737	censor noTR	25	<=1	male	2.6	1	no	0	no	0	0	0	0	no	no	84	100	16	3.5	Emergency	1.34615384615385	1.2 up	1	5	no	no	no	no	no	no	no	no	18	145	5	9	0	0	0	asa3	no	RMBTs	other	TGA+	1
36	43	dead<=90	4	4	dead noTR	1355	>12	male	10	0	no	0	no	0	0	0	0	no	no	61	90	29	5	Emergency	0.5	<0.65	1	20	no	no	no	no	no	no	no	no	96	150	4	5	0	2	0	asa3	no	RMBTs	tof	TOF	1
37	44	live	775	775	TR	6	<=1	male	3.17	0	no	0	no	0	0	0	0	no	no	97	98	1	3	Emergency	0.946372239747634	0.65-1.1	1	3	no	yes	no	no	no	no	no	no	48	150	12	27	0	1	1	asa3	no	RMBTs	single	UVH	1
38	45	dead<=90	3	3	dead noTR	47	1-12	male	3.34	0	no	0	no	0	0	0	0	no	yes	67	96	29	3.5	Emergency	1.04790419161677	0.65-1.1	1	100	no	yes	no	no	no	no	no	no	72	175	3	5	0	0	0	asa3	spel with brady	RMBTs	single	UVH	1
39	46	live	1266	1266	TR	891	>12	male	11.5	0	no	0	no	1	0	0	0	no	no	30	93	63	5	Emergency	0.434782608695652	<0.65	2	20	no	no	no	no	no	no	no	no	16	225	4	12	0	0	0	asa4	spel without	LMBTs	biven	UVH	2
40	47	live	738	738	TR	1096	>12	female	12.8	0	no	0	no	0	0	0	0	no	no	69	83	14	5	Emergency	0.390625	<0.65	2	50	no	no	no	no	no	no	no	no	16	160	3	11	0	0	0	asa3	no	LMBTs	tof	TOF	1
41	48	live	1336	1336	TR	1119	>12	female	9.9	0	no	0	no	0	0	0	0	no	no	73	90	17	5	Elective	0.505050505050505	<0.65	2	80	no	no	no	no	no	no	no	no	8	135	3	7	0	0	0	asa3	no	LMBTs	biven	PAVSD	1
42	49	live	1399	1399	censor noTR	9	<=1	female	2.5	1	yes	0	no	0	0	0	0	no	no	86	96	10	3.5	Emergency	1.4	1.2 up	1	10	no	no	no	no	no	no	no	no	168	155	13	17	0	0	0	asa3	no	RMBTs	tof	TOF	no
43	50	dead>90	91	91	dead noTR	82	1-12	male	4.2	0	yes	0	no	0	0	0	0	no	yes	86	90	4	3.5	Emergency	0.833333333333333	0.65-1.1	1	10	no	no	yes	no	yes	no	no	1	24	130	4	9	0	0	0	asa4	no	RMBTs	biven	UVH	1
44	51	live	1380	1380	censor noTR	1136	>12	female	9.4	0	no	0	no	1	0	0	0	no	no	89	95	6	5	Elective	0.531914893617021	<0.65	1	20	no	no	no	no	no	no	no	no	24	180	2	13	0	0	0	asa3	no	RMBTs	biven	PAVSD	no
45	52	live	1362	1362	censor noTR	1175	>12	male	9.4	0	no	0	no	0	0	0	1	no	no	70	90	20	5	Emergency	0.531914893617021	<0.65	2	10	no	no	no	no	no	no	no	no	17	125	4	8	0	0	0	asa3	no	LMBTs	biven	PAVSD	no
46	53	live	1006	1006	TR	15	<=1	female	3	0	no	0	no	0	0	0	0	no	no	91	99	8	3	Emergency	1	0.65-1.1	1	20	no	yes	no	no	no	no	no	no	48	155	3	6	0	0	0	asa3	no	RMBTs	single	UVH	1
47	54	live	1348	1348	censor noTR	37	1-12	male	3.9	0	no	0	yes	0	0	0	0	no	no	85	96	11	4	Emergency	1.02564102564103	0.65-1.1	1	5	no	yes	yes	no	yes	no	no	1	16	130	2	7	0	0	0	asa3	no	RMBTs	single	UVH	1
48	55	live	1340	1340	censor noTR	27	<=1	male	4.5	0	no	0	no	0	0	1	0	no	yes	90	100	10	4	Emergency	0.888888888888889	0.65-1.1	1	10	no	yes	no	no	no	no	no	no	120	160	7	12	0	0	0	asa3	no	RMBTs	single	UVH	1
49	56	live	1321	1321	censor noTR	25	<=1	male	3.2	0	no	0	no	0	0	0	0	no	yes	54	100	46	4	Emergency	1.25	1.2 up	1	5	no	yes	no	no	no	no	no	no	120	100	9	19	0	0	0	asa3	no	RMBTs	biven	PAVSD	2
50	57	dead>90	210	210	dead noTR	12	<=1	female	2.5	1	yes	1	no	0	0	0	0	no	no	87	92	5	3.5	Emergency	1.4	1.2 up	1	10	no	yes	no	no	no	no	no	no	24	100	1	2	0	0	0	asa3	no	RMBTs	biven	UVH	no
51	59	live	1292	1292	censor noTR	163	1-12	female	5.9	0	no	0	no	0	0	0	0	no	no	85	92	7	4	Elective	0.677966101694915	0.65-1.1	1	5	no	no	no	no	no	no	no	no	43	155	5	16	0	0	0	asa3	no	LMBTs	biven	PAVSD	1
52	60	live	1291	1291	censor noTR	17	<=1	female	2.3	1	yes	0	no	1	0	0	0	yes	yes	85	100	15	3.5	Emergency	1.52173913043478	1.2 up	1	10	no	no	yes	no	no	no	yes	1	34	155	20	23	0	0	0	asa4	no	RMBTs	single	UVH	2
53	61	live	1290	1290	censor noTR	30	<=1	female	5.2	0	no	0	no	0	0	0	0	no	no	80	94	14	4	Emergency	0.769230769230769	0.65-1.1	1	10	no	no	no	no	no	no	no	no	90	115	5	20	0	0	0	asa3	no	RMBTs	biven	PAVSD	1
54	62	live	1289	1289	censor noTR	400	>12	male	10	0	no	0	no	0	0	0	0	no	no	76	97	21	5	Emergency	0.5	<0.65	1	10	no	no	no	no	no	no	no	no	15	125	2	7	0	0	0	asa3	no	RMBTs	tof	TOF	1
55	63	live	1271	1271	censor noTR	1046	>12	female	10.6	0	no	0	no	0	0	0	0	no	no	61	95	34	5	Elective	0.471698113207547	<0.65	1	30	no	no	no	no	no	no	no	no	12	155	3	10	0	0	0	asa3	no	RMBTs	tof	TOF	1
56	64	live	1269	1269	censor noTR	334	1-12	female	7.1	0	no	0	no	0	0	0	0	no	no	68	88	20	4	Elective	0.563380281690141	<0.65	1	5	no	no	no	no	no	no	no	no	0	185	2	12	0	1	1	asa3	no	RMBTs	biven	PAVSD	1
57	65	live	1249	1249	censor noTR	23	<=1	male	3	0	no	0	no	0	0	0	0	no	no	75	88	13	3.5	Emergency	1.16666666666667	0.65-1.1	1	2	no	yes	no	no	no	no	no	no	12	150	4	19	0	0	0	asa3	no	RMBTs	biven	UVH	no
58	66	live	1233	1233	censor noTR	416	>12	female	7.8	0	no	0	no	0	0	0	0	no	no	72	95	23	4	Emergency	0.512820512820513	<0.65	2	10	no	no	no	no	no	no	no	no	7	150	3	15	0	0	0	asa3	no	LMBTs	biven	PAVSD	1
59	67	live	1232	1232	censor noTR	10	<=1	female	3.2	0	no	0	no	1	0	0	0	no	no	90	80	-10	4	Emergency	1.25	1.2 up	1	10	no	no	no	no	no	no	no	no	504	145	26	46	0	1	1	asa3	spel with brady	LMBTs	biven	PAVSD	1
60	68	live	43	43	TR	210	1-12	male	5.5	0	no	0	no	0	0	0	0	no	no	73	82	9	4	Emergency	0.727272727272727	0.65-1.1	1	15	no	no	no	no	no	no	no	no	264	195	22	37	0	0	0	asa3	no	LMBTs	other	TGA+	no
61	70	dead<=90	32	32	dead noTR	20	<=1	female	2.4	1	no	0	no	0	0	0	0	no	no	88	100	12	3	Emergency	1.25	1.2 up	1	10	no	yes	no	no	no	no	no	no	16	160	32	33	0	2	0	asa3	no	RMBTs	single	UVH	1
62	72	live	1193	1193	censor noTR	30	<=1	male	3	0	no	1	yes	0	0	0	0	no	no	92	100	8	3.5	Elective	1.16666666666667	0.65-1.1	1	20	no	yes	no	no	no	no	no	no	39	195	7	14	0	0	0	asa3	no	RMBTs	biven	UVH	1
63	73	dead>90	456	456	dead noTR	772	>12	female	5.6	0	no	0	no	0	0	1	0	no	no	70	100	30	5	Emergency	0.892857142857143	0.65-1.1	1	100	yes	no	yes	no	yes	no	no	1	44	195	6	15	0	0	0	asa4	spel without	RMBTs	tof	TOF	1
64	74	live	1181	1181	censor noTR	1178	>12	female	14	0	no	0	no	0	0	0	0	no	yes	72	80	8	4	Emergency	0.285714285714286	<0.65	1	80	yes	no	yes	no	yes	no	no	1	168	180	8	14	0	0	0	asa4	no	RMBTs	single	UVH	1
65	75	live	1129	1129	censor noTR	1199	>12	female	10.4	0	no	0	no	0	0	0	1	no	no	66	92	26	5	Elective	0.480769230769231	<0.65	2	10	no	no	no	no	no	no	no	no	17	160	2	6	0	0	0	asa3	no	LMBTs	biven	PAVSD	1
66	76	dead<=90	23	23	dead noTR	29	<=1	female	2.7	1	yes	0	no	0	0	0	0	no	no	94	99	5	3.5	Emergency	1.2962962962963	1.2 up	1	5	no	yes	no	no	no	no	no	no	44	135	23	31	0	1	1	asa3	no	RMBTs	single	UVH	2
67	77	live	712	712	TR	6	<=1	female	3	0	no	0	no	0	0	0	0	no	no	95	98	3	3	Emergency	1	0.65-1.1	1	5	no	yes	no	no	no	no	no	no	42	135	6	9	0	0	0	asa3	no	RMBTs	other	TGA+	1
68	78	live	1130	1130	censor noTR	741	>12	female	9.6	0	no	0	no	0	1	0	0	no	no	76	96	20	5	Emergency	0.520833333333333	<0.65	2	20	no	no	yes	no	yes	no	no	1	19	140	3	16	0	0	0	asa3	no	LMBTs	biven	PAVSD	1
69	79	live	1116	1116	censor noTR	568	>12	female	9.3	0	no	0	no	0	0	0	0	no	no	85	95	10	5	Emergency	0.537634408602151	<0.65	1	40	no	no	no	no	no	no	no	no	17	145	2	10	0	0	0	asa3	spel without	RMBTs	tof	TOF	1
70	80	dead>90	704	704	dead noTR	11	<=1	male	2.7	1	no	0	no	0	0	0	0	no	no	80	97	17	3.5	Emergency	1.2962962962963	1.2 up	1	20	no	yes	no	no	no	no	no	no	72	50	15	16	0	1	1	asa3	no	RMBTs	single	UVH	1
71	81	live	1111	1111	censor noTR	1421	>12	male	9.4	0	no	0	no	1	0	0	1	no	no	77	95	18	5	Emergency	0.531914893617021	<0.65	1	20	no	yes	yes	no	yes	yes	no	>1	999	135	50	148	1	1	0	asa4	no	RMBTs	tof	TOF	2
72	83	live	1821	1821	censor noTR	31	1-12	female	4.6	0	yes	0	no	0	0	0	0	no	no	89	100	11	4	Emergency	0.869565217391304	0.65-1.1	1	30	no	no	no	no	no	no	no	no	96	150	5	13	0	0	0	asa4	spel with brady	RMBTs	biven	UVH	2
73	84	dead<=90	2	2	dead noTR	34	1-12	female	3.57	0	yes	0	no	0	0	0	0	no	no	84	95	11	4	Emergency	1.12044817927171	0.65-1.1	1	10	no	no	no	no	no	no	no	no	51	120	2	6	0	0	0	asa3	spel without	RMBTs	tof	TOF	1
74	85	live	1802	1802	censor noTR	1043	>12	female	11.6	0	yes	0	no	0	0	0	0	no	no	70	91	21	5	Emergency	0.431034482758621	<0.65	1	5	yes	no	no	no	no	no	no	no	17	130	2	11	0	0	0	asa3	no	RMBTs	tof	TOF	no
75	86	dead<=90	3	3	dead noTR	32	1-12	male	2.7	1	no	0	no	0	0	0	0	no	yes	85	89	4	3	Emergency	1.11111111111111	0.65-1.1	1	30	no	yes	no	no	no	no	no	no	66	165	3	35	0	0	0	asa4	no	LMBTs	other	TGA+	2
76	87	dead>90	477	477	dead noTR	8	<=1	male	2.2	1	yes	0	no	0	0	0	0	no	yes	98	100	2	3	Emergency	1.36363636363636	1.2 up	1	20	no	yes	no	no	no	no	no	no	22	165	5	7	0	0	0	asa4	no	RMBTs	biven	PAVSD	2
77	88	dead<=90	75	75	dead noTR	84	1-12	male	2.6	1	yes	0	no	0	0	0	0	no	no	83	94	11	3	Elective	1.15384615384615	0.65-1.1	1	10	no	no	yes	no	yes	no	no	1	120	185	65	88	0	1	0	asa3	spel without	RMBTs	tof	TOF	1
78	89	dead<=90	28	28	dead noTR	1	<=1	male	2.69	1	no	0	no	0	0	0	0	no	yes	97	98	1	3	Emergency	1.11524163568773	0.65-1.1	1	15	no	yes	yes	no	yes	yes	yes	>1	41	150	9	29	0	0	0	asa4	no	RMBTs	biven	PAVSD	2
79	91	dead>90	181	181	dead noTR	7	<=1	female	2.85	1	yes	0	no	1	0	1	0	no	yes	90	100	10	3	Elective	1.05263157894737	0.65-1.1	1	5	no	yes	yes	no	no	no	yes	1	93	140	55	133	1	1	0	asa4	spel without	LMBTs	biven	PAVSD	2
80	92	dead<=90	0	0.5	dead noTR	17	<=1	female	3.22	0	no	0	no	0	0	0	0	no	no	90	80	-10	4	Emergency	1.24223602484472	1.2 up	1	30	no	yes	no	no	no	no	no	no	0	270	0	7	0	0	0	asa3	spel without	RMBTs	biven	UVH	2
81	93	live	1744	1744	censor noTR	683	>12	female	8	0	no	0	no	0	0	0	1	no	no	68	91	23	5	Emergency	0.625	<0.65	2	15	no	no	yes	no	yes	no	no	1	16	135	3	9	0	0	0	asa4	spel without	LMBTs	biven	PAVSD	1
82	94	dead<=90	48	48	dead noTR	7	<=1	male	3.23	0	no	0	yes	0	0	0	0	no	no	77	96	19	4	Emergency	1.23839009287926	1.2 up	1	10	no	no	no	no	no	no	no	no	144	120	48	48	0	0	0	asa3	no	RMBTs	biven	UVH	1
83	95	live	1698	1698	censor noTR	168	1-12	male	6.5	0	yes	0	no	0	0	0	0	no	no	80	98	18	4	Emergency	0.615384615384615	<0.65	1	20	no	no	no	no	no	no	no	no	5	160	2	17	0	0	0	asa3	spel without	RMBTs	tof	TOF	2
84	96	dead>90	1080	1080	dead noTR	977	>12	male	10.5	0	no	0	no	0	0	0	0	no	no	66	95	29	5	Emergency	0.476190476190476	<0.65	1	10	no	no	no	no	no	no	no	no	21	140	2	8	0	0	0	asa3	no	LMBTs	tof	TOF	2
85	97	live	1648	1648	censor noTR	10	<=1	male	3.87	0	no	0	no	0	0	0	0	no	no	96	100	4	3	Emergency	0.775193798449612	0.65-1.1	1	50	no	yes	no	no	no	no	no	no	144	215	18	20	0	1	0	asa3	no	RMBTs	single	UVH	2
86	98	dead>90	408	408	dead noTR	17	<=1	male	2.79	1	no	0	no	0	0	0	0	no	no	94	99	5	3	Emergency	1.0752688172043	0.65-1.1	1	15	no	yes	no	no	no	no	no	no	240	150	15	15	0	1	0	asa3	no	RMBTs	single	UVH	2
87	99	live	670	670	TR	109	1-12	female	4.7	0	no	0	no	0	0	0	0	no	no	89	90	1	4	Elective	0.851063829787234	0.65-1.1	1	60	no	no	no	no	no	no	no	no	9	170	2	25	0	0	0	asa3	spel without	LMBTs	biven	UVH	2
88	100	live	1644	1644	censor noTR	6	<=1	female	3.1	0	yes	0	no	0	0	0	0	yes	no	87	96	9	3	Emergency	0.967741935483871	0.65-1.1	1	30	no	yes	no	no	no	no	no	no	70	210	7	9	0	0	0	asa3	spel with brady	RMBTs	biven	PAVSD	2
89	101	live	1062	1062	TR	25	<=1	female	2.94	1	no	0	yes	0	0	0	0	no	no	40	88	48	3	Elective	1.02040816326531	0.65-1.1	1	5	no	yes	no	no	no	no	no	no	96	135	19	20	0	0	0	asa3	no	LMBTs	biven	UVH	1
90	102	live	1620	1620	censor noTR	894	>12	female	8.25	0	no	0	no	0	0	0	0	no	no	55	76	21	5	Elective	0.606060606060606	<0.65	1	2	no	no	no	no	no	no	no	no	40	135	5	12	0	0	0	asa3	no	RMBTs	tof	TOF	2
91	103	dead>90	99	99	dead noTR	23	<=1	female	3.34	0	no	0	no	1	1	0	0	yes	yes	70	73	3	4	Emergency	1.19760479041916	0.65-1.1	1	3	no	yes	no	no	no	no	no	no	999	140	99	110	1	2	1	asa4	spel with brady	RMBTs	single	UVH	2
92	104	live	1614	1614	censor noTR	733	>12	female	7.93	0	yes	0	no	0	0	0	0	no	no	66	91	25	4	Elective	0.504413619167718	<0.65	1	5	no	no	no	no	no	no	no	no	8	150	1	15	0	0	0	asa3	spel without	RMBTs	tof	TOF	1
93	105	live	1429	1429	TR	29	<=1	male	2.48	1	yes	0	no	0	0	0	1	no	no	87	92	5	3	Emergency	1.20967741935484	1.2 up	1	5	no	no	no	no	no	no	no	no	120	135	8	51	0	0	0	asa3	no	RMBTs	tof	TOF	2
94	106	dead>90	1477	1477	dead noTR	105	1-12	female	5.7	0	no	0	no	0	0	0	0	no	no	89	94	5	4	Elective	0.701754385964912	0.65-1.1	1	25	no	no	no	no	no	no	no	no	38	135	3	9	0	0	0	asa3	no	LMBTs	biven	UVH	2
95	107	live	1553	1553	censor noTR	122	1-12	male	5	0	no	0	no	0	0	0	0	no	no	84	92	8	4	Elective	0.8	0.65-1.1	1	5	no	no	no	no	no	no	no	no	48	145	3	15	0	0	0	asa3	no	RMBTs	tof	TOF	1
96	108	live	852	852	TR	12	<=1	female	3.56	0	no	0	no	0	0	0	0	no	no	86	92	6	3	Emergency	0.842696629213483	0.65-1.1	1	10	no	no	no	no	no	no	no	no	240	165	12	16	0	0	0	asa3	spel without	RMBTs	other	TGA+	2
97	109	dead<=90	1	1	dead noTR	548	>12	male	8.6	0	yes	0	no	0	0	0	0	no	no	70	88	18	4	Emergency	0.465116279069767	<0.65	1	10	no	no	no	no	no	no	no	no	7	135	1	3	0	1	1	asa3	no	LMBTs	biven	PAVSD	no
98	110	live	1529	1529	censor noTR	3	<=1	male	2.43	1	no	0	no	0	0	0	0	no	yes	89	94	5	3	Emergency	1.23456790123457	1.2 up	1	30	no	yes	yes	no	no	yes	no	1	41	180	5	35	0	0	0	asa4	no	RMBTs	biven	PAVSD	2
99	111	live	1518	1518	censor noTR	768	>12	male	8.2	0	no	0	no	0	0	0	0	no	no	70	84	14	4	Emergency	0.487804878048781	<0.65	1	20	yes	no	no	no	no	no	no	no	16	120	2	8	0	0	0	asa3	no	RMBTs	biven	PAVSD	2
100	112	live	1507	1507	censor noTR	1	<=1	female	3.58	0	no	0	no	0	0	0	0	no	yes	68	89	21	3	Emergency	0.837988826815642	0.65-1.1	1	15	no	no	yes	no	yes	yes	no	>1	480	145	33	33	0	0	0	asa4	no	RMBTs	single	UVH	2
101	113	live	1505	1505	censor noTR	31	1-12	female	2.65	1	no	1	yes	0	0	0	0	no	yes	94	97	3	3	Emergency	1.13207547169811	0.65-1.1	1	5	no	yes	no	no	no	no	no	no	168	110	14	37	0	0	0	asa3	no	LMBTs	biven	UVH	no
102	114	live	1505	1505	censor noTR	880	>12	male	8.3	0	no	0	no	0	0	0	0	no	no	76	98	22	5	Emergency	0.602409638554217	<0.65	1	10	no	no	no	no	no	no	no	no	21	170	2	7	0	0	0	asa4	no	RMBTs	tof	TOF	1
103	115	live	1494	1494	censor noTR	873	>12	male	13	0	no	1	no	0	0	0	0	no	no	56	97	41	4	Emergency	0.307692307692308	<0.65	1	30	no	no	yes	no	yes	no	no	1	64	130	5	11	0	0	0	asa4	no	RMBTs	biven	UVH	1
104	116	live	706	706	TR	142	1-12	female	5.3	0	no	1	no	0	0	0	0	no	no	92	92	0	4	Elective	0.754716981132076	0.65-1.1	1	3	no	no	no	no	no	no	no	no	10	170	3	15	0	0	0	asa3	no	RMBTs	single	UVH	1
105	117	live	1208	1208	TR	7	<=1	female	3.04	0	no	1	no	0	0	0	0	no	no	86	99	13	3.5	Emergency	1.15131578947368	0.65-1.1	1	5	no	yes	no	no	no	no	no	no	39	125	4	30	0	0	0	asa3	no	RMBTs	biven	UVH	1
106	120	live	1462	1462	censor noTR	120	1-12	male	5.3	0	no	0	no	0	0	0	1	no	no	64	92	28	4	Elective	0.754716981132076	0.65-1.1	1	5	no	no	no	no	no	no	no	no	17	140	3	12	0	0	0	asa3	no	LMBTs	tof	TOF	1
107	121	live	2175	2175	censor noTR	111	1-12	male	6.8	0	no	0	no	0	0	0	0	no	no	80	97	17	4	Elective	0.588235294117647	<0.65	1	5	no	no	no	no	no	no	no	no	40	165	3	14	0	0	0	asa3	spel without	RMBTs	biven	PAVSD	2
108	122	dead<=90	18	18	dead noTR	6	<=1	female	1.86	1	yes	0	no	0	1	0	0	yes	yes	96	98	2	3	Emergency	1.61290322580645	1.2 up	1	5	no	yes	no	no	no	no	no	no	432	125	18	25	0	0	0	asa4	no	RMBTs	other	TGA+	1
109	123	live	721	721	TR	324	1-12	male	8.47	0	no	0	no	0	0	0	0	no	no	80	84	4	4	Elective	0.472255017709563	<0.65	2	10	no	no	no	no	no	no	no	no	144	90	7	15	0	0	0	asa3	no	LMBTs	single	UVH	no
110	124	live	1980	1980	TR	178	1-12	male	7.18	0	no	0	no	1	0	0	0	no	no	74	100	26	4	Emergency	0.557103064066852	<0.65	1	5	no	no	no	no	no	no	no	no	26	130	3	22	0	0	0	asa3	no	RMBTs	tof	TOF	2
111	125	live	2138	2138	censor noTR	288	1-12	female	6.37	0	no	0	no	0	0	0	1	no	no	81	87	6	4	Emergency	0.627943485086342	<0.65	1	10	no	no	no	no	no	no	no	no	7	120	1	2	0	0	0	asa3	no	RMBTs	biven	PAVSD	no
112	126	live	572	572	TR	4	<=1	male	3	0	no	0	no	0	0	0	0	no	yes	95	97	2	3.5	Emergency	1.16666666666667	0.65-1.1	1	3	no	yes	no	no	no	no	no	no	21	125	5	10	0	0	0	asa3	spel without	RMBTs	other	TGA+	2
113	127	live	1327	1327	TR	104	1-12	female	4.4	0	no	1	no	0	0	0	0	no	no	68	100	32	4	Emergency	0.909090909090909	0.65-1.1	1	10	no	no	no	no	no	no	no	no	22	120	2	8	0	0	0	asa3	spel without	LMBTs	single	UVH	2
114	129	dead>90	364	364	dead noTR	1	<=1	male	3.49	0	no	0	no	0	0	0	0	no	yes	97	96	-1	3.5	Emergency	1.00286532951289	0.65-1.1	1	20	no	yes	yes	no	no	yes	no	1	41	145	11	12	0	0	0	asa4	spel without	RMBTs	single	UVH	2
115	130	dead>90	147	147	dead noTR	8	<=1	female	3.02	0	no	0	yes	0	0	0	0	no	no	87	93	6	4	Emergency	1.32450331125828	1.2 up	1	10	no	yes	no	no	no	no	no	no	0	205	1	3	0	0	0	asa3	spel without	RMBTs	single	UVH	1
116	132	dead>90	360	360	dead noTR	5	<=1	male	3.57	0	no	0	no	0	0	0	0	no	yes	77	92	15	4	Emergency	1.12044817927171	0.65-1.1	1	5	no	yes	no	no	no	no	no	no	168	110	8	28	0	0	0	asa3	no	RMBTs	single	UVH	1
117	135	dead>90	723	723	dead noTR	7	<=1	male	3.43	0	no	0	no	0	0	0	0	no	no	70	85	15	4	Emergency	1.16618075801749	0.65-1.1	1	20	no	yes	no	no	no	no	no	no	96	105	4	6	0	2	1	asa4	no	RMBTs	biven	PAVSD	no
118	136	dead>90	288	288	dead noTR	14	<=1	male	2.19	1	no	0	no	0	0	0	0	no	no	91	72	-19	3.5	Elective	1.59817351598174	1.2 up	1	30	no	yes	no	no	no	no	no	no	65	85	5	6	0	0	0	asa3	spel without	RMBTs	single	UVH	1
119	137	live	2138	2138	censor noTR	17	<=1	male	3.2	0	no	0	no	0	0	0	1	no	no	88	98	10	3.5	Emergency	1.09375	0.65-1.1	1	10	no	yes	no	no	no	no	no	no	48	140	2	4	0	0	0	asa4	spel without	RMBTs	biven	PAVSD	2
120	138	dead>90	708	708	dead noTR	22	<=1	male	3.17	0	no	0	no	1	0	0	0	no	no	87	72	-15	4	Emergency	1.26182965299685	1.2 up	2	5	no	yes	no	no	no	no	no	no	312	120	13	14	0	0	0	asa3	spel without	LMBTs	biven	PAVSD	1
121	139	live	1872	1872	TR	29	<=1	male	3.15	0	no	0	no	1	0	0	0	no	yes	84	90	6	4	Emergency	1.26984126984127	1.2 up	1	50	no	yes	no	no	no	no	no	no	62	140	4	5	0	0	0	asa4	spel without	RMBTs	tof	TOF	2
122	140	live	2014	2014	censor noTR	1296	>12	female	10.57	0	no	0	no	0	0	0	0	no	no	75	86	11	4	Emergency	0.378429517502365	<0.65	3	10	no	no	no	no	no	no	no	no	22	160	2	9	0	0	0	asa3	no	RMBTs	biven	PAVSD	no
123	141	live	19	19	TR	32	1-12	male	3.47	0	no	0	no	0	0	0	0	yes	yes	67	71	4	4	Emergency	1.15273775216138	0.65-1.1	1	2	no	yes	yes	no	no	no	yes	1	648	150	28	43	0	1	1	asa3	no	RMBTs	other	TGA+	1
124	142	live	1991	1991	censor noTR	583	>12	female	9.85	0	no	0	yes	0	0	0	0	no	no	81	92	11	5	Elective	0.50761421319797	<0.65	2	30	no	no	no	no	no	no	no	no	9	165	1	7	0	0	0	asa3	spel without	RMBTs	biven	UVH	2
125	145	live	1145	1145	TR	717	>12	male	13	0	no	0	no	1	1	0	0	no	yes	63	90	27	5	Emergency	0.384615384615385	<0.65	2	50	no	no	yes	no	yes	yes	no	>1	88	155	6	20	0	0	0	asa4	spel with brady	LMBTs	single	UVH	2
126	147	dead>90	265	265	dead noTR	4	<=1	female	2.6	1	no	1	yes	0	0	0	0	no	no	83	98	15	3.5	Emergency	1.34615384615385	1.2 up	1	10	no	yes	no	no	no	no	no	no	144	140	27	28	0	3	1	asa3	spel without	LMBTs	biven	UVH	2
127	148	live	1920	1920	censor noTR	30	<=1	male	2.6	1	no	0	no	0	0	0	1	no	no	60	85	25	4	Emergency	1.53846153846154	1.2 up	1	6	no	yes	no	no	no	no	no	no	84	185	4	19	0	1	1	asa3	spel without	RMBTs	single	UVH	no
128	149	live	1917	1917	censor noTR	84	1-12	female	4.85	0	no	0	no	0	0	0	0	no	no	75	85	10	5	Emergency	1.03092783505155	0.65-1.1	1	20	no	no	yes	no	yes	no	no	1	21	95	2	7	0	0	0	asa3	no	RMBTs	tof	TOF	1
129	150	dead<=90	0	0.5	dead noTR	3	<=1	male	2.3	1	no	0	no	0	1	0	0	yes	yes	77	60	-17	3.5	Emergency	1.52173913043478	1.2 up	1	5	no	yes	yes	no	yes	yes	no	>1	0	110	1	2	0	0	0	asa4	spel with brady	RMBTs	biven	UVH	2
130	151	dead>90	188	188	dead noTR	128	1-12	female	4.5	0	no	0	no	0	0	0	0	no	yes	76	87	11	4	Emergency	0.888888888888889	0.65-1.1	1	5	no	yes	yes	no	yes	no	no	1	22	150	2	7	0	0	0	asa4	spel without	RMBTs	single	UVH	1
131	152	live	1890	1890	censor noTR	5	<=1	female	3.42	0	no	0	no	0	0	0	0	no	no	92	96	4	4	Emergency	1.16959064327485	0.65-1.1	1	5	no	yes	no	no	no	no	no	no	216	105	14	37	0	1	0	asa3	no	RMBTs	biven	PAVSD	no
132	153	live	428	428	TR	1	<=1	female	2.76	1	no	0	no	0	0	0	1	no	no	96	100	4	4	Emergency	1.44927536231884	1.2 up	1	5	no	yes	no	no	no	no	no	no	960	105	49	81	0	3	1	asa3	no	RMBTs	biven	UVH	no
133	157	live	1864	1864	censor noTR	7	<=1	female	2.92	1	no	0	no	0	1	0	0	no	no	87	100	13	3.5	Emergency	1.1986301369863	0.65-1.1	1	10	no	yes	no	no	no	no	no	no	45	165	7	14	0	0	0	asa3	spel without	RMBTs	biven	PAVSD	2
134	158	live	1858	1858	censor noTR	470	>12	female	7.36	0	no	0	no	0	0	0	0	no	no	72	90	18	4	Elective	0.543478260869565	<0.65	1	20	yes	no	no	no	no	no	no	no	17	120	7	13	0	0	0	asa3	spel without	RMBTs	biven	PAVSD	no
135	161	dead>90	1424	1424	dead noTR	12	<=1	male	2.96	1	no	0	no	0	0	0	0	no	yes	87	97	10	4	Emergency	1.35135135135135	1.2 up	1	5	no	no	yes	no	yes	no	no	1	48	70	22	23	0	1	0	asa4	spel with brady	RMBTs	tof	TOF	1
136	162	live	1848	1848	TR	16	<=1	female	3.26	0	no	0	no	1	0	0	0	no	no	93	95	2	4	Emergency	1.22699386503067	1.2 up	1	5	no	no	no	no	no	no	no	no	999	105	51	51	0	2	0	asa3	no	RMBTs	single	UVH	1
137	163	dead>90	1378	1378	dead noTR	627	>12	female	6.32	0	no	0	no	0	0	0	0	no	no	71	90	19	5	Emergency	0.791139240506329	0.65-1.1	2	5	no	no	no	no	no	no	no	no	86	130	5	10	0	0	0	asa3	no	LMBTs	biven	PAVSD	no
138	164	live	2532	2532	censor noTR	785	>12	female	8.06	0	no	0	no	0	0	0	0	no	no	72	94	22	4	Emergency	0.496277915632754	<0.65	2	5	no	no	no	no	no	no	no	no	21	110	2	8	0	0	0	asa4	no	LMBTs	biven	PAVSD	1
139	166	live	2454	2454	TR	2	<=1	female	1.9	1	no	0	no	0	0	0	0	no	yes	87	93	6	4	Emergency	2.10526315789474	1.2 up	1	10	no	yes	no	no	no	no	no	no	83	165	12	12	0	0	0	asa4	no	RMBTs	biven	PAVSD	2
140	167	dead>90	965	965	dead noTR	61	1-12	male	2.78	1	yes	0	no	1	0	0	1	no	no	82	100	18	4	Emergency	1.43884892086331	1.2 up	1	15	no	yes	no	no	no	no	no	no	23	160	12	19	0	0	0	asa3	no	LMBTs	tof	TOF	1
141	168	live	1087	1087	TR	8	<=1	male	2.75	1	no	0	no	0	1	0	0	no	yes	96	100	4	4	Emergency	1.45454545454545	1.2 up	1	10	no	yes	no	no	no	no	no	no	64	135	16	18	0	0	0	asa4	spel without	RMBTs	single	UVH	2
142	170	live	2489	2489	censor noTR	601	>12	female	7.9	0	no	0	no	0	0	0	0	no	no	81	82	1	5	Elective	0.632911392405063	<0.65	2	10	no	no	no	no	no	no	no	no	24	120	2	32	0	0	0	asa3	no	LMBTs	single	UVH	no
143	171	live	1815	1815	TR	17	<=1	female	2.78	1	yes	0	no	0	0	0	0	no	no	68	92	24	4	Emergency	1.43884892086331	1.2 up	1	10	no	no	no	no	no	no	no	no	96	105	7	7	0	1	1	asa3	spel without	RMBTs	tof	TOF	1
144	172	dead<=90	31	31	dead noTR	8	<=1	male	1.94	1	no	1	yes	0	0	0	0	no	no	80	93	13	3.5	Emergency	1.80412371134021	1.2 up	1	5	no	yes	no	no	no	no	no	no	744	140	31	32	0	1	0	asa3	spel without	LMBTs	biven	UVH	1
145	173	live	620	620	TR	470	>12	female	7.91	0	no	0	no	0	0	0	0	no	no	70	85	15	4	Emergency	0.505689001264222	<0.65	2	5	no	no	no	no	no	no	no	no	13	100	2	11	0	0	0	asa3	no	LMBTs	single	UVH	no
146	176	live	2467	2467	censor noTR	11	<=1	male	2.16	1	no	0	no	0	0	0	1	yes	yes	85	100	15	3.5	Emergency	1.62037037037037	1.2 up	1	5	no	yes	yes	no	yes	no	no	1	384	155	21	29	0	0	0	asa4	spel without	LMBTs	biven	UVH	2
147	178	live	2459	2459	censor noTR	60	1-12	male	2.97	1	no	0	no	0	0	0	1	no	no	87	96	9	4	Elective	1.34680134680135	1.2 up	1	10	no	no	no	no	no	no	no	no	816	180	57	72	0	2	0	asa3	spel without	RMBTs	biven	PAVSD	2
148	179	dead>90	91	91	dead noTR	9	<=1	male	2.98	1	no	0	no	1	0	0	0	no	no	78	86	8	3.5	Emergency	1.1744966442953	0.65-1.1	1	5	no	yes	no	no	no	no	no	no	999	110	74	80	0	1	0	asa3	no	RMBTs	single	UVH	1
149	181	live	2397	2397	censor noTR	165	1-12	male	7.26	0	no	0	no	0	0	0	0	no	no	85	97	12	4	Elective	0.550964187327824	<0.65	1	40	no	no	no	no	no	no	no	no	139	130	6	14	0	0	0	asa2	no	RMBTs	tof	TOF	no
150	183	dead>90	116	116	dead noTR	4	<=1	female	2.7	1	no	1	yes	0	0	0	0	no	yes	99	96	-3	4	Emergency	1.48148148148148	1.2 up	1	3	no	yes	no	no	no	no	no	no	864	90	37	45	0	0	0	asa4	no	RMBTs	biven	UVH	no
151	184	live	923	923	TR	126	1-12	male	7.25	0	no	0	no	0	0	0	0	no	no	65	95	30	4	Emergency	0.551724137931034	<0.65	1	5	no	no	no	no	no	no	no	no	144	85	7	17	0	1	0	asa3	no	RMBTs	single	UVH	no
152	185	live	2352	2352	censor noTR	491	>12	female	8.03	0	yes	0	no	0	0	0	0	no	no	80	89	9	4	Elective	0.49813200498132	<0.65	1	20	no	no	no	no	no	no	no	no	0	110	1	9	0	0	0	asa3	no	RMBTs	biven	PAVSD	no
153	186	live	2349	2349	censor noTR	226	1-12	female	7.5	0	no	0	yes	0	0	0	0	no	yes	60	98	38	5	Emergency	0.666666666666667	0.65-1.1	1	5	no	no	yes	no	yes	no	no	1	12	130	2	10	0	0	0	asa4	spel without	LMBTs	biven	UVH	1
154	187	live	764	764	TR	11	<=1	male	3.09	0	no	0	no	0	0	0	0	no	no	91	97	6	4	Emergency	1.29449838187702	1.2 up	1	5	no	yes	yes	no	no	yes	no	1	57	130	6	7	0	0	0	asa4	spel without	RMBTs	biven	UVH	2
155	188	live	991	991	TR	10	<=1	female	2.72	1	no	0	no	0	0	0	0	no	no	90	98	8	3.5	Emergency	1.28676470588235	1.2 up	1	5	no	yes	no	no	no	no	no	no	87	100	6	73	0	1	0	asa3	no	RMBTs	single	UVH	1
156	189	dead<=90	49	49	dead noTR	1187	>12	male	8.8	0	yes	0	no	1	0	0	0	no	no	70	86	16	5	Elective	0.568181818181818	<0.65	1	20	no	no	no	no	no	no	no	no	63	135	4	62	0	2	0	asa3	no	RMBTs	tof	TOF	no
157	190	live	562	562	TR	325	1-12	male	8.5	0	no	0	no	0	0	0	0	no	no	78	90	12	5	Elective	0.588235294117647	<0.65	1	10	no	no	no	no	no	no	no	no	9	155	2	10	0	0	0	asa4	no	LMBTs	tof	TOF	no
158	191	dead<=90	17	17	dead noTR	4	<=1	female	2.83	1	no	0	no	0	0	0	0	no	yes	100	100	0	3.5	Emergency	1.23674911660777	1.2 up	1	3	no	yes	no	no	no	no	no	no	408	90	17	21	0	2	1	asa3	no	RMBTs	other	TGA+	no
159	192	live	1470	1470	TR	1	<=1	male	2	1	no	0	no	0	0	0	0	no	no	91	100	9	4	Emergency	2	1.2 up	1	10	no	yes	no	no	no	no	no	no	9	100	5	8	0	0	0	asa3	no	RMBTs	biven	PAVSD	1
160	194	live	2235	2235	censor noTR	374	>12	male	6.4	0	no	0	no	0	0	0	0	no	no	78	85	7	4	Elective	0.625	<0.65	1	5	no	no	no	no	no	no	no	no	480	120	22	29	0	1	1	asa3	no	RMBTs	tof	TOF	1
161	197	dead<=90	8	8	dead noTR	6	<=1	female	3	0	no	0	no	0	0	0	0	no	no	87	100	13	3.5	Emergency	1.16666666666667	0.65-1.1	1	5	no	yes	no	no	no	no	no	no	192	105	8	9	0	2	1	asa3	no	RMBTs	single	UVH	no
162	198	live	1477	1477	TR	860	>12	male	10	0	no	0	no	0	0	0	0	no	no	76	92	16	5	Elective	0.5	<0.65	1	20	no	no	no	no	no	no	no	no	18	125	2	10	0	0	0	asa3	no	LMBTs	tof	TOF	1
163	199	dead<=90	1	1	dead noTR	142	1-12	female	7.04	0	yes	0	no	0	0	0	0	no	no	89	70	-19	4	Elective	0.568181818181818	<0.65	1	8	no	no	no	no	no	no	no	no	23	120	1	8	0	1	1	asa3	no	LMBTs	biven	UVH	no
164	200	live	666	666	TR	1390	>12	female	10	0	no	0	no	1	0	0	0	no	no	65	75	10	5	Emergency	0.5	<0.65	5	20	no	no	yes	no	yes	no	no	1	384	120	17	73	0	1	0	asa3	spel with brady	RMBTs	biven	PAVSD	2
165	201	live	2200	2200	censor noTR	868	>12	male	11.6	0	no	0	no	0	0	0	0	no	no	61	96	35	5	Emergency	0.431034482758621	<0.65	2	20	yes	no	yes	no	yes	no	no	1	70	140	4	10	0	0	0	asa4	spel without	RMBTs	other	TGA+	1
166	206	dead<=90	7	7	dead noTR	2	<=1	female	2	1	no	0	no	0	0	0	0	no	yes	79	90	11	4	Emergency	2	1.2 up	1	5	no	yes	yes	no	yes	yes	yes	>1	168	170	7	8	0	0	0	asa4	no	RMBTs	biven	PAVSD	1
167	207	dead>90	107	107	dead noTR	13	<=1	female	2.43	1	no	0	no	0	0	0	0	no	no	88	100	12	4	Emergency	1.64609053497942	1.2 up	1	10	no	yes	no	no	no	no	no	no	999	105	49	52	0	0	0	asa3	spel without	RMBTs	single	UVH	no
168	208	dead<=90	2	2	dead noTR	633	>12	male	9.3	0	no	0	no	0	0	1	0	no	yes	61	85	24	5	Emergency	0.537634408602151	<0.65	1	10	no	no	yes	no	yes	no	no	1	30	105	2	3	0	0	0	asa4	spel without	LMBTs	biven	UVH	1
169	209	dead>90	259	259	dead noTR	7	<=1	male	3.44	0	no	1	yes	0	0	0	0	no	no	85	96	11	4	Emergency	1.16279069767442	0.65-1.1	1	10	no	yes	no	no	no	no	no	no	43	120	11	30	0	0	0	asa3	no	LMBTs	biven	UVH	no
170	212	live	723	723	TR	579	>12	female	11.5	0	no	0	no	0	0	0	0	no	no	76	96	20	5	Elective	0.434782608695652	<0.65	2	30	no	no	no	no	no	no	no	no	94	130	6	13	0	0	0	asa3	no	LMBTs	tof	TOF	1
171	213	dead>90	896	896	dead noTR	14	<=1	male	2.58	1	no	0	no	0	0	0	0	no	yes	100	100	0	4	Emergency	1.55038759689922	1.2 up	1	15	no	yes	no	no	no	no	no	no	33	120	12	12	0	0	0	asa4	spel without	LMBTs	biven	UVH	no
172	218	live	239	239	TR	20	<=1	male	3.5	0	no	0	no	0	0	0	0	no	yes	84	90	6	4	Emergency	1.14285714285714	0.65-1.1	1	30	no	yes	no	no	no	no	no	no	128	120	20	21	0	0	0	asa3	no	RMBTs	single	UVH	1
173	221	dead>90	2655	2655	dead noTR	341	1-12	male	8.13	0	no	0	no	0	0	0	0	no	no	70	78	8	5	Emergency	0.615006150061501	<0.65	1	5	no	no	no	no	no	no	no	no	696	105	32	36	0	1	1	asa3	no	RMBTs	biven	PAVSD	no
174	222	dead<=90	19	19	dead noTR	80	1-12	male	5.04	0	no	1	no	0	0	0	0	yes	no	88	94	6	3.5	Elective	0.694444444444444	0.65-1.1	1	25	no	no	no	no	no	no	no	no	22	145	19	23	0	0	0	asa3	spel without	RMBTs	biven	UVH	1
175	223	live	2783	2783	censor noTR	5	<=1	male	2.5	1	no	0	no	0	0	0	0	no	yes	95	100	5	3	Emergency	1.2	1.2 up	1	10	no	yes	no	no	no	no	no	no	192	160	9	75	0	1	1	asa3	spel without	RMBTs	single	UVH	1
176	224	live	428	428	TR	1239	>12	male	12.8	0	no	0	no	0	0	0	0	no	no	70	98	28	5	Elective	0.390625	<0.65	2	20	no	no	no	no	no	no	no	no	1	120	1	7	0	0	0	asa3	no	LMBTs	tof	TOF	1
177	225	dead>90	1457	1457	dead noTR	3	<=1	female	2.58	1	no	0	no	0	0	0	0	no	no	84	99	15	4	Emergency	1.55038759689922	1.2 up	1	2	no	yes	yes	no	no	yes	no	1	120	105	5	6	0	1	0	asa3	no	RMBTs	single	UVH	1
178	226	live	1511	1511	TR	138	1-12	male	5.7	0	no	1	no	0	0	0	0	no	yes	66	86	20	4	Emergency	0.701754385964912	0.65-1.1	1	8	no	no	yes	no	yes	no	no	1	22	85	2	8	0	0	0	asa4	no	RMBTs	biven	UVH	1
179	227	live	551	551	TR	74	1-12	female	4	0	no	0	no	0	0	0	0	no	no	75	84	9	4	Emergency	1	0.65-1.1	1	5	no	no	yes	no	yes	no	no	1	144	105	7	15	0	0	0	asa4	no	RMBTs	biven	UVH	2
180	228	live	2697	2697	TR	1275	>12	male	10	0	no	0	no	0	0	0	0	no	no	67	93	26	5	Emergency	0.5	<0.65	2	5	yes	no	no	no	no	no	no	no	36	125	10	7	0	0	0	asa3	no	LMBTs	tof	TOF	1
181	229	dead<=90	1	1	dead noTR	14	<=1	male	2.75	1	no	0	no	0	0	0	0	no	no	85	98	13	3.5	Emergency	1.27272727272727	1.2 up	1	5	no	yes	no	no	no	no	no	no	3	120	1	1	0	0	0	asa3	no	RMBTs	single	UVH	1
182	230	dead>90	155	155	dead noTR	4	<=1	male	2.5	1	no	0	no	0	0	0	0	no	yes	85	97	12	4	Elective	1.6	1.2 up	1	10	no	yes	no	no	no	no	no	no	999	105	102	113	1	1	0	asa4	no	RMBTs	single	UVH	no
183	232	live	2717	2717	censor noTR	970	>12	female	7.4	0	yes	0	no	0	0	0	1	no	no	88	95	7	4	Emergency	0.54054054054054	<0.65	2	20	no	no	no	no	no	no	no	no	0	135	1	13	0	0	0	asa3	no	LMBTs	tof	TOF	no
184	233	live	2707	2707	censor noTR	53	1-12	female	5	0	no	0	no	0	0	0	0	no	yes	70	97	27	4	Elective	0.8	0.65-1.1	1	5	no	no	yes	no	yes	no	no	1	216	90	62	62	0	2	0	asa3	no	RMBTs	tof	TOF	1
185	234	dead>90	126	126	dead noTR	36	1-12	male	2.39	1	no	0	yes	0	0	0	0	no	no	45	99	54	4	Emergency	1.67364016736402	1.2 up	1	5	no	no	yes	no	yes	no	no	1	35	95	6	7	0	0	0	asa4	spel without	RMBTs	other	TGA+	1
186	235	live	2512	2512	TR	227	1-12	male	5.9	0	no	0	no	0	0	0	0	no	no	69	92	23	5	Emergency	0.847457627118644	0.65-1.1	1	5	no	no	no	no	no	no	no	no	18	95	2	12	0	0	0	asa3	no	RMBTs	tof	TOF	no
187	239	live	1865	1865	TR	2	<=1	male	2.99	1	no	0	no	0	0	0	0	no	yes	77	100	23	4	Emergency	1.33779264214047	1.2 up	1	15	no	yes	no	no	no	no	no	no	648	125	50	40	0	1	0	asa4	no	RMBTs	single	UVH	1
188	241	live	320	320	TR	32	1-12	male	3.6	0	no	0	no	0	0	0	0	no	no	70	100	30	4	Emergency	1.11111111111111	0.65-1.1	1	15	no	yes	yes	no	yes	no	no	1	42	145	4	9	0	0	0	asa4	spel without	RMBTs	other	TGA+	2
189	242	live	2640	2640	TR	927	>12	female	10.83	0	no	0	no	0	0	0	0	no	no	81	92	11	5	Elective	0.461680517082179	<0.65	2	70	no	no	no	no	no	no	no	no	12	130	2	8	0	0	0	asa3	spel without	RMBTs	tof	TOF	2
190	243	live	1459	1459	TR	694	>12	female	8.75	0	no	0	no	0	0	0	0	no	no	78	91	13	5	Emergency	0.571428571428571	<0.65	1	20	no	no	no	no	no	no	no	no	0	115	1	18	0	0	0	asa3	no	RMBTs	tof	TOF	no
191	246	dead<=90	1	1	dead noTR	263	1-12	male	7.75	0	no	1	yes	0	0	0	0	no	no	75	93	18	5	Emergency	0.645161290322581	<0.65	2	3	no	no	yes	no	yes	no	no	1	18	80	1	1	0	0	0	asa4	no	RMBTs	biven	UVH	1
192	247	dead<=90	15	15	dead noTR	111	1-12	male	5.04	0	no	0	no	1	0	0	1	no	yes	86	96	10	4	Emergency	0.793650793650794	0.65-1.1	1	10	no	no	no	no	no	no	no	no	360	135	15	22	0	0	0	asa3	spel with brady	LMBTs	biven	PAVSD	no
193	249	dead<=90	28	28	dead noTR	2	<=1	male	3.2	0	no	0	no	0	0	0	0	yes	yes	88	93	5	3.5	Emergency	1.09375	0.65-1.1	1	30	no	yes	yes	no	no	yes	no	1	43	225	22	25	0	1	0	asa4	spel without	RMBTs	other	TGA+	2
194	251	live	2162	2162	TR	860	>12	female	11	0	no	0	no	0	0	0	0	no	no	75	96	21	5	Emergency	0.454545454545455	<0.65	1	20	yes	no	no	no	no	no	no	no	312	130	20	17	0	0	0	asa4	spel without	RMBTs	tof	TOF	1
195	252	dead<=90	3	3	dead noTR	3	<=1	male	2.5	1	no	0	yes	0	0	0	0	no	no	90	96	6	3	Emergency	1.2	1.2 up	1	5	no	yes	no	no	no	no	no	no	64	120	3	5	0	1	1	asa3	no	RMBTs	biven	UVH	1
196	253	live	1854	1854	TR	762	>12	male	10	0	no	0	no	0	0	0	0	no	no	66	91	25	5	Emergency	0.5	<0.65	1	10	no	no	yes	no	yes	no	no	1	68	110	4	5	0	0	0	asa3	no	LMBTs	tof	TOF	1
197	254	dead>90	1378	1378	dead noTR	1	<=1	male	3.85	0	no	0	yes	0	0	0	0	no	no	81	100	19	3.5	Emergency	0.909090909090909	0.65-1.1	1	10	no	yes	no	no	no	no	no	no	192	130	22	28	0	0	0	asa3	no	RMBTs	biven	PAVSD	1
198	255	dead<=90	0	0.5	dead noTR	476	>12	male	6.2	0	no	0	no	1	0	0	0	no	yes	86	0	-86	4	Emergency	0.645161290322581	<0.65	2	20	no	no	yes	no	yes	no	no	1	0	170	0	14	0	0	0	asa4	spel with brady	RMBTs	biven	PAVSD	1
199	257	live	3273	3273	censor noTR	861	>12	male	10.5	0	no	1	yes	0	0	0	0	no	no	80	90	10	5	Elective	0.476190476190476	<0.65	1	20	no	no	no	no	no	no	no	no	0	125	1	13	0	0	0	asa3	no	RMBTs	biven	PAVSD	1
200	258	live	3283	3283	censor noTR	34	1-12	female	2.78	1	no	0	no	0	0	0	0	no	no	67	88	21	3.5	Emergency	1.2589928057554	1.2 up	1	10	no	no	yes	no	yes	no	no	1	37	125	3	7	0	0	0	asa4	spel with brady	RMBTs	biven	PAVSD	2
201	259	live	3278	3278	censor noTR	536	>12	female	7.1	0	no	0	yes	0	0	0	0	no	no	78	92	14	5	Elective	0.704225352112676	0.65-1.1	2	10	no	no	no	no	no	no	no	no	0	135	1	11	0	0	0	asa3	no	RMBTs	tof	TOF	1
202	260	live	3266	3266	censor noTR	529	>12	male	7.76	0	no	0	no	1	0	0	1	no	no	77	96	19	5	Emergency	0.644329896907217	<0.65	1	10	yes	no	no	no	no	no	no	no	15	130	2	18	0	0	0	asa3	no	RMBTs	tof	TOF	1
203	261	live	2856	2856	TR	282	1-12	male	6.9	0	no	0	no	0	0	0	0	no	no	66	94	28	4	Emergency	0.579710144927536	<0.65	1	50	no	no	no	no	no	no	no	no	21	150	1	23	0	0	0	asa3	no	RMBTs	tof	TOF	1
204	262	dead<=90	1	1	dead noTR	13	<=1	male	2.14	1	no	1	yes	0	0	0	1	no	yes	94	100	6	4	Emergency	1.86915887850467	1.2 up	1	40	no	yes	no	no	no	no	no	no	5	140	1	8	0	0	0	asa3	spel without	RMBTs	other	TGA+	1
205	263	live	1682	1682	TR	379	>12	female	5.7	0	no	0	no	0	0	0	0	no	no	75	92	17	4	Emergency	0.701754385964912	0.65-1.1	2	10	no	no	no	no	no	no	no	no	24	145	3	33	0	2	1	asa3	no	RMBTs	biven	PAVSD	1
206	264	live	413	413	TR	16	<=1	female	1.9	1	yes	1	no	1	0	0	0	no	no	60	80	20	3.5	Emergency	1.84210526315789	1.2 up	1	10	no	no	no	no	no	no	no	no	69	130	37	37	0	1	1	asa3	spel without	RMBTs	single	UVH	1
207	265	live	1083	1083	TR	809	>12	male	10	0	no	0	no	0	0	0	0	no	no	88	88	0	5	Elective	0.5	<0.65	1	20	yes	no	no	no	no	no	no	no	20	115	2	16	0	0	0	asa3	no	RMBTs	tof	TOF	no
208	266	dead<=90	10	10	dead noTR	60	1-12	female	4.5	0	no	0	no	0	0	0	0	no	yes	73	90	17	3.5	Emergency	0.777777777777778	0.65-1.1	1	5	no	yes	yes	no	yes	no	no	1	72	100	4	10	0	0	0	asa4	spel without	LMBTs	single	UVH	1
209	267	dead>90	632	632	dead noTR	3	<=1	male	1.48	1	no	0	no	0	0	0	0	no	yes	90	98	8	3.5	Emergency	2.36486486486486	1.2 up	1	30	no	yes	yes	no	no	yes	no	1	43	170	24	37	0	1	1	asa3	spel without	RMBTs	biven	PAVSD	1
210	268	live	1827	1827	TR	398	>12	male	8.4	0	no	0	no	1	0	0	0	no	no	67	100	33	5	Elective	0.595238095238095	<0.65	2	20	yes	no	yes	no	yes	no	no	1	46	115	3	16	0	1	0	asa3	no	LMBTs	biven	PAVSD	1
211	269	dead<=90	16	16	dead noTR	2	<=1	male	3.16	0	no	0	no	0	0	0	0	no	yes	89	97	8	3.5	Emergency	1.10759493670886	0.65-1.1	1	15	no	yes	no	no	no	no	no	no	108	130	16	17	0	0	0	asa4	spel without	RMBTs	biven	PAVSD	2
212	271	live	2274	2274	TR	556	>12	male	8.2	0	yes	0	no	0	0	0	0	no	no	68	83	15	5	Elective	0.609756097560976	<0.65	2	60	no	no	no	no	no	no	no	no	45	140	1	11	0	0	0	asa3	spel without	LMBTs	biven	UVH	1
213	273	dead>90	2404	2404	dead noTR	4	<=1	female	2.85	1	no	0	no	0	0	0	0	no	no	87	100	13	3.5	Emergency	1.2280701754386	1.2 up	1	50	no	no	no	no	no	no	no	no	39	170	4	9	0	0	0	asa3	no	RMBTs	biven	PAVSD	no
214	275	dead<=90	32	32	dead noTR	3	<=1	male	3.15	0	no	0	no	0	0	0	0	no	yes	88	83	-5	4	Emergency	1.26984126984127	1.2 up	1	10	no	yes	no	no	no	no	no	no	768	155	32	33	0	0	0	asa4	spel without	RMBTs	other	TGA+	2
215	276	dead<=90	1	1	dead noTR	876	>12	male	10	0	no	0	yes	1	0	0	0	no	yes	76	78	2	5	Emergency	0.5	<0.65	2	5	no	no	yes	no	yes	no	no	1	22	120	1	1	0	0	0	asa4	spel with brady	RMBTs	biven	UVH	1
216	278	live	3145	3145	censor noTR	391	>12	male	11	0	no	0	no	0	0	0	0	no	no	80	95	15	5	Emergency	0.454545454545455	<0.65	1	450	no	no	no	no	no	no	no	no	36	170	3	12	0	0	0	asa3	no	LMBTs	tof	TOF	no
217	279	dead>90	314	314	dead noTR	1146	>12	female	9.2	0	no	0	no	0	0	0	0	no	no	86	93	7	5	Emergency	0.543478260869565	<0.65	2	10	no	no	no	no	no	no	no	no	0	160	5	28	0	1	0	asa3	no	LMBTs	biven	PAVSD	1
218	280	live	2093	2093	TR	1452	>12	male	12.1	0	no	0	no	0	0	0	0	no	no	75	94	19	5	Elective	0.413223140495868	<0.65	1	20	no	no	no	no	no	no	no	no	46	165	3	14	0	0	0	asa3	no	RMBTs	tof	TOF	1
219	281	live	3115	3115	censor noTR	38	1-12	male	3.4	0	no	0	no	1	1	0	0	no	yes	80	93	13	4	Emergency	1.17647058823529	0.65-1.1	1	8	no	yes	no	no	no	no	no	no	532	115	40	48	0	0	0	asa4	no	RMBTs	single	UVH	no
220	283	live	1860	1860	TR	645	>12	male	10.5	0	no	0	no	0	0	0	0	no	no	86	97	11	5	Elective	0.476190476190476	<0.65	1	10	no	no	no	no	no	no	no	no	8	120	2	22	0	0	0	asa3	no	RMBTs	tof	TOF	1
221	284	live	3090	3090	censor noTR	2	<=1	male	2.43	1	no	0	no	0	0	0	0	no	no	80	83	3	3.5	Emergency	1.440329218107	1.2 up	1	3	no	yes	no	no	no	no	no	no	12	100	16	18	0	0	0	asa3	no	RMBTs	biven	UVH	no
222	285	live	574	574	TR	1001	>12	male	12.6	0	no	0	no	0	0	0	0	no	no	70	90	20	5	Emergency	0.396825396825397	<0.65	1	30	yes	no	no	no	no	no	no	no	18	120	2	12	0	0	0	asa3	no	RMBTs	tof	TOF	no
223	286	live	1969	1969	TR	617	>12	female	8.34	0	no	0	no	0	0	0	0	no	no	70	97	27	5	Elective	0.599520383693046	<0.65	1	10	no	no	no	no	no	no	no	no	16	105	2	14	0	0	0	asa3	no	RMBTs	tof	TOF	1
224	288	live	3052	3052	censor noTR	18	<=1	male	2.86	1	no	0	no	1	1	0	0	no	yes	81	100	19	3.5	Emergency	1.22377622377622	1.2 up	1	20	no	yes	no	no	no	no	no	no	63	135	6	19	0	0	0	asa4	no	RMBTs	other	TGA+	1
225	289	live	477	477	TR	5	<=1	female	2.4	1	no	0	no	0	0	0	0	no	no	85	98	13	4	Emergency	1.66666666666667	1.2 up	1	15	no	yes	no	no	no	no	no	no	42	130	4	9	0	0	0	asa3	no	RMBTs	single	UVH	1
226	290	dead<=90	0	0.5	dead noTR	129	1-12	female	4	0	yes	1	yes	0	0	0	0	no	yes	77	0	-77	4.5	Emergency	1.125	0.65-1.1	1	15	no	yes	yes	no	yes	no	no	1	0	210	0	1	0	0	0	asa4	spel without	RMBTs	biven	UVH	1
227	291	live	2001	2001	TR	206	1-12	female	6.35	0	no	0	no	0	0	0	0	no	no	66	99	33	5	Elective	0.78740157480315	0.65-1.1	1	5	no	no	no	no	no	no	no	no	1	130	1	7	0	0	0	asa3	no	RMBTs	tof	TOF	1
228	292	dead>90	1096	1096	dead noTR	295	1-12	female	7.3	0	no	0	no	0	0	0	0	no	no	79	100	21	5	Elective	0.684931506849315	0.65-1.1	1	10	no	no	no	no	no	no	no	no	8	130	1	11	0	0	0	asa3	no	RMBTs	tof	TOF	1
229	294	live	270	270	TR	1	<=1	female	3.7	0	no	0	no	0	0	0	0	no	no	83	96	13	4	Emergency	1.08108108108108	0.65-1.1	1	80	no	yes	yes	no	no	yes	no	1	66	200	22	22	0	0	0	asa3	spel without	RMBTs	single	UVH	1
230	295	dead>90	473	473	dead noTR	4	<=1	male	2.5	1	no	0	no	0	0	0	0	no	no	82	97	15	3.5	Emergency	1.4	1.2 up	1	20	no	yes	no	no	no	no	no	no	35	130	12	12	0	0	0	asa3	spel with brady	LMBTs	biven	PAVSD	no
231	297	live	1317	1317	TR	34	1-12	male	3.5	0	no	0	no	0	0	0	0	no	yes	96	95	-1	3	Emergency	0.857142857142857	0.65-1.1	1	30	no	yes	no	no	no	no	no	no	192	150	8	65	0	4	1	asa4	no	RMBTs	single	UVH	1
232	298	live	3000	3000	censor noTR	533	>12	male	12	0	no	0	no	0	0	0	0	no	no	84	91	7	5	Elective	0.416666666666667	<0.65	2	50	no	no	no	no	no	no	no	no	0	165	1	11	0	0	0	asa3	no	RMBTs	tof	TOF	no
233	300	live	675	675	TR	115	1-12	male	5	0	yes	0	no	0	0	0	0	no	no	79	93	14	4	Emergency	0.8	0.65-1.1	1	15	no	no	no	no	no	no	no	no	58	120	4	8	0	0	0	asa3	no	RMBTs	tof	TOF	1
234	301	live	846	846	TR	1041	>12	male	11.8	0	no	0	no	0	0	0	0	no	no	79	94	15	5	Emergency	0.423728813559322	<0.65	2	10	no	no	no	no	no	no	no	no	0	130	2	10	0	0	0	asa3	no	LMBTs	tof	TOF	1
235	302	live	2853	2853	TR	688	>12	male	8.8	0	yes	0	no	0	0	0	0	no	no	80	91	11	5	Emergency	0.568181818181818	<0.65	1	5	no	no	no	no	no	no	no	no	0	120	2	12	0	0	0	asa3	no	RMBTs	tof	TOF	no
236	303	dead>90	183	183	dead noTR	3	<=1	male	2.75	1	no	0	no	0	0	0	0	no	yes	90	95	5	3.5	Emergency	1.27272727272727	1.2 up	1	8	no	yes	no	no	no	no	no	no	576	105	38	40	0	0	0	asa3	no	RMBTs	single	UVH	1
237	304	live	1085	1085	TR	5	<=1	female	3.08	0	no	0	no	0	0	0	0	no	no	92	100	8	3.5	Elective	1.13636363636364	0.65-1.1	1	10	no	yes	no	no	no	no	no	no	91	110	4	7	0	1	0	asa3	no	RMBTs	single	UVH	no
238	305	dead<=90	17	17	dead noTR	3	<=1	male	2.87	1	no	0	no	0	0	0	0	no	yes	89	99	10	3.5	Emergency	1.21951219512195	1.2 up	1	5	no	yes	yes	no	no	yes	no	1	336	120	17	18	0	1	0	asa3	spel without	RMBTs	single	UVH	1
239	306	dead<=90	2	2	dead noTR	18	<=1	female	2.45	1	yes	0	no	0	0	0	0	no	no	65	88	23	3.5	Emergency	1.42857142857143	1.2 up	1	80	no	no	no	no	no	no	no	no	41	240	2	2	0	1	0	asa3	spel without	LMBTs	tof	TOF	1
240	307	dead>90	91	91	dead noTR	208	1-12	female	5	0	no	0	no	0	0	0	0	no	no	78	77	-1	4	Elective	0.8	0.65-1.1	1	10	no	no	yes	no	yes	no	no	1	96	100	6	11	0	0	0	asa3	no	RMBTs	other	TGA+	no
241	308	live	2929	2929	censor noTR	958	>12	male	13.2	0	no	0	no	0	1	0	0	no	no	86	100	14	4	Emergency	0.303030303030303	<0.65	1	80	no	no	yes	no	yes	no	no	1	58	145	5	8	0	0	0	asa4	no	RMBTs	tof	TOF	1
242	310	live	3022	3022	TR	667	>12	male	9.78	0	no	0	no	0	0	0	0	no	no	80	93	13	5	Emergency	0.511247443762781	<0.65	1	50	no	no	no	no	no	no	no	no	24	140	2	15	0	0	0	asa3	no	RMBTs	biven	PAVSD	1
243	311	live	692	692	TR	146	1-12	female	5.6	0	no	0	no	0	0	0	0	no	no	70	82	12	3	Elective	0.535714285714286	<0.65	1	30	no	no	no	no	no	no	no	no	66	120	2	30	0	0	0	asa3	spel without	RMBTs	tof	TOF	1
244	312	dead<=90	70	70	dead noTR	14	<=1	male	2.44	1	yes	1	yes	0	0	0	0	no	yes	85	93	8	3	Emergency	1.22950819672131	1.2 up	1	10	no	yes	no	no	no	no	no	no	648	120	41	44	0	0	0	asa3	no	RMBTs	biven	UVH	1
245	313	live	3639	3639	censor noTR	943	>12	male	11.7	0	yes	0	no	0	0	0	0	no	no	72	81	9	5	Emergency	0.427350427350427	<0.65	1	145	no	no	no	no	no	no	no	no	2	145	2	8	0	0	0	asa3	no	RMBTs	biven	PAVSD	no
246	318	live	543	543	TR	365	1-12	female	9.24	0	no	0	no	0	0	0	0	no	no	72	87	15	4	Elective	0.432900432900433	<0.65	1	20	yes	no	no	no	no	no	no	no	21	130	3	10	0	0	0	asa3	no	LMBTs	tof	TOF	1
247	320	live	2040	2040	TR	263	1-12	male	9.27	0	no	0	no	0	0	0	0	no	no	85	91	6	4	Elective	0.431499460625674	<0.65	1	10	no	no	no	no	no	no	no	no	22	130	3	17	0	1	0	asa3	no	LMBTs	biven	PAVSD	1
248	321	live	2525	2525	TR	628	>12	male	11.9	0	no	0	no	0	0	0	0	no	no	78	97	19	5	Elective	0.420168067226891	<0.65	1	30	no	no	no	no	no	no	no	no	17	120	2	14	0	1	0	asa3	no	RMBTs	tof	TOF	1
249	322	live	2044	2044	TR	17	<=1	female	3.24	0	no	0	no	0	0	0	0	no	yes	90	77	-13	3	Elective	0.925925925925926	0.65-1.1	1	10	no	yes	no	no	no	no	no	no	48	145	19	69	0	0	0	asa3	spel with brady	LMBTs	biven	PAVSD	1
250	323	live	3590	3590	censor noTR	99	1-12	female	2.2	1	yes	0	no	0	0	0	1	no	no	72	66	-6	3	Emergency	1.36363636363636	1.2 up	1	40	no	no	no	no	no	no	no	no	90	80	5	12	0	1	1	asa2	spel without	RMBTs	tof	TOF	1
251	325	live	2222	2222	TR	14	<=1	male	3.12	0	no	0	no	1	0	0	0	no	no	86	98	12	3.5	Emergency	1.12179487179487	0.65-1.1	1	10	no	yes	no	no	no	no	no	no	696	150	33	47	0	0	0	asa3	spel without	RMBTs	biven	PAVSD	1
252	326	live	152	152	TR	1388	>12	female	11	0	no	0	no	0	0	0	0	no	no	81	96	15	5	Elective	0.454545454545455	<0.65	2	40	no	no	no	no	no	no	no	no	18	125	2	15	0	0	0	asa3	no	LMBTs	tof	TOF	1
253	327	dead>90	708	708	dead noTR	22	<=1	female	4.17	0	no	0	no	0	0	0	0	no	yes	80	87	7	4	Emergency	0.959232613908873	0.65-1.1	1	10	no	yes	yes	no	no	yes	no	1	312	140	16	56	0	1	1	asa3	spel without	RMBTs	biven	UVH	1
254	328	live	2204	2204	TR	982	>12	female	11	0	no	0	no	0	0	0	1	no	no	88	93	5	4	Elective	0.363636363636364	<0.65	2	50	no	no	no	no	no	no	no	no	0	140	1	8	0	0	0	asa3	no	RMBTs	biven	PAVSD	1
255	329	live	559	559	TR	1422	>12	female	14	0	no	0	no	0	0	0	0	no	no	78	98	20	5	Elective	0.357142857142857	<0.65	2	30	no	no	no	no	no	no	no	no	0	225	2	7	0	0	0	asa3	spel without	LMBTs	tof	TOF	1
256	330	live	3541	3541	TR	30	<=1	female	3.47	0	no	0	no	0	0	0	0	no	no	71	93	22	3.5	Emergency	1.00864553314121	0.65-1.1	1	10	no	no	no	no	no	no	no	no	68	105	11	19	0	0	0	asa3	no	RMBTs	tof	TOF	1
257	331	live	3491	3491	TR	483	>12	male	7.49	0	no	0	no	0	0	0	0	no	no	73	90	17	4	Emergency	0.534045393858478	<0.65	1	30	no	no	no	no	no	no	no	no	45	140	3	11	0	0	0	asa3	no	RMBTs	tof	TOF	1
258	333	live	2386	2386	TR	30	<=1	male	2.5	1	yes	0	no	1	0	1	0	no	yes	87	90	3	3.5	Emergency	1.4	1.2 up	1	3	no	yes	no	no	no	no	no	no	68	110	5	13	0	0	0	asa4	spel with brady	RMBTs	biven	UVH	1
259	334	live	1156	1156	TR	511	>12	male	9	0	no	0	no	0	0	0	0	no	no	74	96	22	5	Elective	0.555555555555556	<0.65	1	20	yes	no	no	no	no	no	no	no	0	140	2	12	0	0	0	asa3	spel without	RMBTs	tof	TOF	1
260	336	dead<=90	11	11	dead noTR	186	1-12	female	6.21	0	no	0	no	0	0	0	0	no	yes	69	77	8	5	Emergency	0.805152979066023	0.65-1.1	1	30	no	no	yes	no	no	yes	no	1	264	120	11	12	0	1	0	asa3	spel without	RMBTs	single	UVH	1
261	338	live	2617	2617	TR	213	1-12	male	6	0	yes	0	no	0	0	0	0	no	no	68	89	21	5	Elective	0.833333333333333	0.65-1.1	1	50	no	no	no	no	no	no	no	no	120	160	7	13	0	0	0	asa3	no	RMBTs	biven	UVH	1
262	340	live	1374	1374	TR	34	1-12	female	3.24	0	no	1	no	1	0	0	0	no	yes	80	86	6	3.5	Emergency	1.08024691358025	0.65-1.1	1	10	no	yes	no	no	no	no	no	no	66	95	7	15	0	0	0	asa3	no	RMBTs	single	UVH	1
263	341	live	238	238	TR	7	<=1	male	2.88	1	no	0	no	0	0	0	0	no	no	89	91	2	3.5	Emergency	1.21527777777778	1.2 up	1	40	no	yes	no	no	no	no	no	no	48	130	9	17	0	0	0	asa3	spel with brady	RMBTs	single	UVH	1
264	345	live	1255	1255	TR	83	1-12	male	5.6	0	no	0	no	0	0	0	0	no	no	82	93	11	3.5	Elective	0.625	<0.65	1	15	no	no	no	no	no	no	no	no	19	155	2	13	0	0	0	asa3	spel without	RMBTs	tof	TOF	no
265	347	dead<=90	53	53	dead noTR	60	1-12	male	3.5	0	no	0	no	0	0	1	0	no	yes	76	82	6	5	Emergency	1.42857142857143	1.2 up	1	10	no	yes	yes	yes	no	yes	no	>1	80	120	5	11	0	0	0	asa4	spel without	RMBTs	single	UVH	2
266	349	dead<=90	1	1	dead noTR	52	1-12	female	2.7	1	no	0	no	0	0	0	0	no	no	89	100	11	3	Emergency	1.11111111111111	0.65-1.1	1	30	no	no	no	no	no	no	no	no	3	140	1	11	0	0	0	asa3	no	RMBTs	single	UVH	1
267	350	live	1268	1268	TR	38	1-12	female	3.2	0	no	0	no	0	0	1	0	no	yes	40	85	45	4	Emergency	1.25	1.2 up	1	10	no	no	yes	no	yes	no	no	1	36	150	3	8	0	0	0	asa4	spel without	RMBTs	tof	TOF	2
268	351	dead>90	1799	1799	dead noTR	1362	>12	male	12.8	0	no	0	no	0	0	0	0	no	no	85	90	5	4	Emergency	0.3125	<0.65	1	20	yes	no	no	no	no	no	no	no	60	135	4	25	0	0	0	asa3	no	RMBTs	tof	TOF	1
269	352	dead>90	543	543	dead noTR	1	<=1	female	3.3	0	no	0	no	0	0	0	0	no	yes	97	98	1	4	Emergency	1.21212121212121	1.2 up	1	40	no	yes	yes	no	no	yes	no	1	67	155	5	5	0	0	0	asa3	no	RMBTs	biven	PAVSD	2
270	354	live	2233	2233	TR	204	1-12	female	4.8	0	yes	0	no	0	0	0	0	no	no	75	93	18	4	Emergency	0.833333333333333	0.65-1.1	2	15	no	no	no	no	no	no	no	no	67	150	3	9	0	0	0	asa3	no	LMBTs	biven	UVH	1
271	355	live	3378	3378	censor noTR	756	>12	male	8.1	0	no	0	no	0	0	0	0	no	no	72	88	16	5	Elective	0.617283950617284	<0.65	1	30	no	no	no	no	no	no	no	no	20	120	1	8	0	0	0	asa3	no	RMBTs	biven	PAVSD	1
272	357	live	347	347	TR	2	<=1	male	3.24	0	no	0	no	0	0	0	0	no	yes	92	95	3	4	Emergency	1.23456790123457	1.2 up	1	30	no	yes	yes	no	no	yes	no	1	40	115	12	13	0	0	0	asa4	spel without	RMBTs	single	UVH	1
273	360	dead>90	149	149	dead noTR	435	>12	female	7.5	0	no	0	no	0	0	0	0	no	no	82	96	14	4	Emergency	0.533333333333333	<0.65	1	20	no	no	no	no	no	no	no	no	43	120	3	10	0	0	0	asa3	no	RMBTs	biven	UVH	1
274	361	dead<=90	1	1	dead noTR	6	<=1	female	2.68	1	no	0	no	0	0	0	0	no	yes	85	92	7	3.5	Elective	1.30597014925373	1.2 up	1	10	no	yes	no	no	no	no	no	no	8	130	1	2	0	1	1	asa3	no	RMBTs	biven	PAVSD	no
275	363	dead<=90	11	11	dead noTR	43	1-12	male	4.39	0	no	0	no	1	1	0	0	no	yes	87	100	13	5	Emergency	1.13895216400911	0.65-1.1	1	40	no	yes	yes	no	no	yes	no	1	264	150	11	41	0	2	0	asa3	spel without	RMBTs	single	UVH	1
276	365	live	2198	2198	TR	869	>12	male	8	0	no	0	no	0	0	0	0	no	no	77	90	13	5	Elective	0.625	<0.65	1	5	no	no	no	no	no	no	no	no	47	135	3	13	0	1	0	asa3	no	LMBTs	tof	TOF	1
277	367	live	1250	1250	TR	747	>12	male	8.6	0	no	0	no	0	0	0	0	no	no	74	90	16	4	Elective	0.465116279069767	<0.65	1	12	no	no	no	no	no	no	no	no	0	120	1	13	0	0	0	asa3	no	RMBTs	tof	TOF	1
278	368	live	348	348	TR	5	<=1	female	3.05	0	no	0	no	0	0	0	0	no	yes	82	94	12	4	Emergency	1.31147540983607	1.2 up	1	3	no	yes	no	no	no	no	no	no	120	130	19	22	0	0	0	asa3	no	RMBTs	single	UVH	1
279	370	live	224	224	TR	4	<=1	male	2.9	1	no	0	no	0	0	0	0	no	no	76	94	18	3.5	Emergency	1.20689655172414	1.2 up	1	10	no	no	no	no	no	no	no	no	96	110	29	34	0	0	0	asa3	spel without	RMBTs	other	TGA+	1
280	371	live	866	866	TR	67	1-12	female	4.17	0	no	1	no	0	0	0	0	no	no	75	79	4	3.5	Elective	0.839328537170264	0.65-1.1	1	5	no	no	no	no	no	no	no	no	0	145	5	12	0	0	0	asa2	no	RMBTs	other	TGA+	1
281	374	live	934	934	TR	1356	>12	male	13.7	0	no	0	no	0	0	0	0	no	no	66	91	25	5	Elective	0.364963503649635	<0.65	2	5	no	no	no	no	no	no	no	no	0	145	1	12	0	0	0	asa3	no	LMBTs	tof	TOF	1
282	375	live	505	505	TR	109	1-12	female	3.18	0	yes	0	no	0	0	1	0	no	yes	72	92	20	3.5	Emergency	1.10062893081761	0.65-1.1	1	10	no	no	no	no	no	no	no	no	168	120	192	20	0	0	0	asa4	no	RMBTs	biven	UVH	1
283	377	live	2641	2641	TR	1354	>12	female	8.9	0	no	0	no	0	0	0	0	no	no	77	85	8	5	Elective	0.561797752808989	<0.65	1	20	no	no	no	no	no	no	no	no	28	120	2	14	0	0	0	asa3	no	LMBTs	tof	TOF	1
284	378	live	1295	1295	TR	1095	>12	male	14	0	no	0	no	0	0	0	0	no	no	74	88	14	4	Elective	0.285714285714286	<0.65	1	20	no	no	no	no	no	no	no	no	0	130	2	7	0	0	0	asa3	no	RMBTs	tof	TOF	1
285	379	live	660	660	TR	12	<=1	male	3.33	0	no	0	no	0	0	0	0	no	yes	96	96	0	3	Emergency	0.900900900900901	0.65-1.1	1	15	no	yes	no	no	no	no	no	no	50	115	9	20	0	0	0	asa3	no	RMBTs	single	UVH	no
286	380	dead<=90	1	1	dead noTR	33	1-12	female	3.2	0	no	0	no	0	0	0	0	no	yes	74	93	19	3.5	Emergency	1.09375	0.65-1.1	1	15	no	no	no	no	no	no	no	no	23	95	1	14	0	0	0	asa3	no	RMBTs	other	TGA+	no
287	381	live	247	247	TR	7	<=1	female	2.59	1	no	1	no	1	0	0	0	no	yes	90	99	9	3.5	Emergency	1.35135135135135	1.2 up	1	15	no	yes	no	no	no	no	no	no	67	105	21	27	0	0	0	asa3	spel without	RMBTs	single	UVH	1
288	383	live	2190	2190	TR	35	1-12	female	2.94	1	no	0	no	1	1	0	0	no	yes	82	100	18	3.5	Emergency	1.19047619047619	0.65-1.1	1	3	no	yes	no	no	no	no	no	no	84	110	13	46	0	0	0	asa3	no	LMBTs	single	UVH	no
289	385	live	3057	3057	TR	13	<=1	female	3.07	0	no	0	no	0	0	0	0	no	no	93	97	4	3.5	Emergency	1.1400651465798	0.65-1.1	1	20	no	no	no	no	no	no	no	no	142	160	18	19	0	0	0	asa3	no	RMBTs	biven	PAVSD	1
290	387	live	3723	3723	censor noTR	93	1-12	female	4.3	0	no	0	yes	0	0	0	0	no	no	74	80	6	3	Elective	0.697674418604651	0.65-1.1	1	15	no	no	no	no	no	no	no	no	0	115	1	22	0	0	0	asa3	no	LMBTs	tof	TOF	no
291	389	dead>90	932	932	dead noTR	551	>12	female	6.9	0	no	0	no	0	0	0	0	no	no	78	93	15	5	Elective	0.72463768115942	0.65-1.1	1	10	no	no	no	no	no	no	no	no	21	180	2	19	0	0	0	asa3	no	RMBTs	biven	PAVSD	1
292	390	live	231	231	TR	4	<=1	male	2.48	1	no	0	no	0	0	0	0	no	yes	88	96	8	4	Emergency	1.61290322580645	1.2 up	1	5	no	yes	no	no	no	no	no	no	70	125	13	16	0	0	0	asa3	no	LMBTs	other	TGA+	1
293	392	live	1786	1786	TR	533	>12	female	5.8	0	yes	0	no	0	0	0	0	no	no	67	93	26	4	Elective	0.689655172413793	0.65-1.1	1	15	no	no	no	no	no	no	no	no	19	135	1	25	0	1	0	asa3	spel without	RMBTs	tof	TOF	1
294	393	dead<=90	10	10	dead noTR	5	<=1	male	3.14	0	no	0	no	0	0	0	0	no	yes	70	100	30	3.5	Emergency	1.11464968152866	0.65-1.1	1	50	no	yes	no	no	no	no	no	no	96	135	10	14	0	1	0	asa3	no	RMBTs	single	UVH	no
295	394	live	4273	4273	TR	46	1-12	male	3.45	0	no	0	no	1	0	0	0	no	no	68	100	32	4	Elective	1.15942028985507	0.65-1.1	1	20	no	no	no	no	no	no	no	no	0	140	1	16	0	0	0	asa3	no	RMBTs	tof	TOF	no
296	395	live	200	200	TR	716	>12	male	9.4	0	no	0	no	0	0	0	0	no	no	65	97	32	4	Elective	0.425531914893617	<0.65	1	5	no	no	no	no	no	no	no	no	0	105	1	16	0	0	0	asa2	no	RMBTs	tof	TOF	no
297	396	live	828	828	TR	336	1-12	male	6.5	0	no	0	no	0	0	0	0	no	no	45	100	55	4	Emergency	0.615384615384615	<0.65	1	20	yes	no	no	no	no	no	no	no	17	105	2	27	0	0	0	asa3	no	RMBTs	single	UVH	no
298	397	dead>90	1680	1680	dead noTR	145	1-12	female	5	0	no	1	no	0	0	0	0	no	yes	82	81	-1	4	Emergency	0.8	0.65-1.1	1	5	no	no	no	no	no	no	no	no	20	120	2	12	0	0	0	asa3	no	RMBTs	biven	UVH	no
299	398	live	913	913	TR	462	>12	male	11.4	0	no	0	yes	0	0	0	0	no	no	81	97	16	5	Elective	0.43859649122807	<0.65	1	20	no	no	no	no	no	no	no	no	0	160	1	9	0	0	0	asa3	no	RMBTs	biven	UVH	1
300	399	dead<=90	1	1	dead noTR	30	<=1	male	2.25	1	yes	0	yes	0	0	0	0	no	no	59	63	4	3.5	Emergency	1.55555555555556	1.2 up	1	60	no	no	no	no	no	no	no	no	5	120	1	39	0	0	0	asa4	spel with brady	RMBTs	tof	TOF	1
301	400	live	1552	1552	TR	7	<=1	female	2.75	1	yes	0	no	1	0	0	0	no	yes	84	80	-4	4	Emergency	1.45454545454545	1.2 up	1	15	no	yes	no	no	no	no	no	no	18	100	11	17	0	0	0	asa3	no	LMBTs	single	UVH	no
302	401	live	948	948	TR	133	1-12	female	5.1	0	no	0	no	0	0	0	0	no	no	87	95	8	4	Elective	0.784313725490196	0.65-1.1	1	5	no	no	no	no	no	no	no	no	16	105	1	14	0	0	0	asa3	no	RMBTs	single	UVH	no
303	402	live	1310	1310	TR	532	>12	male	10	0	no	0	no	0	0	0	0	no	no	76	80	4	4	Elective	0.4	<0.65	1	20	no	no	no	no	no	no	no	no	0	175	1	7	0	0	0	asa3	no	RMBTs	tof	TOF	1
304	404	live	872	872	TR	667	>12	female	8.3	0	no	0	no	0	0	0	0	no	no	84	92	8	5	Elective	0.602409638554217	<0.65	1	10	no	no	no	no	no	no	no	no	0	130	2	17	0	0	0	asa3	no	RMBTs	tof	TOF	1
305	408	dead<=90	30	30	dead noTR	68	1-12	female	3.57	0	no	1	no	0	0	0	0	no	no	77	69	-8	3	Emergency	0.840336134453782	0.65-1.1	1	15	yes	no	no	no	no	no	no	no	72	110	4	31	0	0	0	asa3	spel without	LMBTs	tof	TOF	1
306	410	dead>90	3082	3082	dead noTR	1204	>12	female	9.4	0	no	0	no	0	0	0	0	no	no	65	75	10	4	Elective	0.425531914893617	<0.65	1	5	no	no	no	no	no	no	no	no	45	150	2	10	0	0	0	asa3	no	RMBTs	tof	TOF	no
307	411	live	1372	1372	TR	24	<=1	female	2.62	1	no	0	no	0	1	0	0	yes	yes	88	92	4	5	Emergency	1.90839694656489	1.2 up	1	20	no	yes	no	no	no	no	no	no	72	85	20	32	0	0	0	asa3	no	LMBTs	other	TGA+	no
308	413	live	4218	4218	censor noTR	945	>12	female	10.8	0	no	0	no	1	0	0	0	no	no	79	90	11	4	Elective	0.37037037037037	<0.65	1	10	no	no	no	no	no	no	no	no	42	120	3	12	0	0	0	asa3	spel without	RMBTs	biven	PAVSD	1
309	414	live	2570	2570	TR	827	>12	female	8.9	0	no	0	no	0	0	0	0	no	no	75	87	12	5	Elective	0.561797752808989	<0.65	1	5	yes	no	no	no	no	no	no	no	15	110	1	10	0	0	0	asa3	no	RMBTs	tof	TOF	no
310	415	live	2097	2097	TR	325	1-12	female	10.1	0	no	0	no	0	0	0	0	no	no	84	98	14	4	Elective	0.396039603960396	<0.65	1	60	no	no	no	no	no	no	no	no	0	190	1	8	0	0	0	asa2	no	RMBTs	tof	TOF	1
311	416	dead<=90	64	64	dead noTR	332	1-12	female	8	0	no	0	no	1	0	0	0	no	yes	76	70	-6	4	Emergency	0.5	<0.65	1	10	no	no	yes	no	no	yes	no	1	312	145	23	32	0	0	0	asa4	spel without	RMBTs	other	TGA+	2
312	417	live	1201	1201	TR	754	>12	female	9.7	0	no	0	no	0	0	0	0	no	no	80	94	14	5	Elective	0.515463917525773	<0.65	1	40	no	no	no	no	no	no	no	no	41	140	2	9	0	0	0	asa3	no	RMBTs	tof	TOF	1
313	418	live	1562	1562	TR	14	<=1	female	2.22	1	yes	0	no	1	0	0	0	no	yes	93	85	-8	4	Emergency	1.8018018018018	1.2 up	1	5	no	yes	no	no	no	no	no	no	144	100	15	25	0	0	0	asa3	no	LMBTs	tof	TOF	no
314	419	dead<=90	38	38	dead noTR	133	1-12	female	5.29	0	no	0	no	1	0	0	0	no	yes	70	79	9	3.5	Emergency	0.661625708884688	0.65-1.1	1	5	no	yes	yes	no	no	yes	no	1	312	125	15	39	0	0	0	asa4	no	RMBTs	other	TGA+	1
315	420	dead<=90	48	48	dead noTR	241	1-12	male	3.5	0	yes	0	no	0	0	0	0	no	no	80	90	10	3.5	Emergency	1	0.65-1.1	1	10	no	no	no	no	no	no	no	no	26	120	7	49	0	2	0	asa3	no	LMBTs	single	UVH	no
316	421	live	521	521	TR	479	>12	female	8	0	no	0	no	0	0	0	0	no	no	83	89	6	5	Emergency	0.625	<0.65	1	5	no	no	no	no	no	no	no	no	0	100	1	5	0	0	0	asa3	no	RMBTs	tof	TOF	no
317	422	live	4150	4150	censor noTR	701	>12	male	10.25	0	no	0	no	0	0	0	0	no	no	78	82	4	4	Elective	0.390243902439024	<0.65	1	10	no	no	no	no	no	no	no	no	0	105	2	10	0	0	0	asa3	no	RMBTs	other	TGA+	no
318	423	dead>90	120	120	dead noTR	132	1-12	male	4.93	0	no	0	no	1	0	0	0	no	no	41	91	50	4	Emergency	0.811359026369168	0.65-1.1	1	5	no	no	no	no	no	no	no	no	48	105	2	38	0	0	0	asa3	no	RMBTs	biven	UVH	no
319	425	dead<=90	63	63	dead noTR	29	<=1	female	3.61	0	no	0	no	0	0	1	0	no	yes	60	75	15	4	Emergency	1.10803324099723	0.65-1.1	1	10	no	no	no	no	no	no	no	no	139	90	10	63	0	1	1	asa3	spel without	RMBTs	tof	TOF	no
320	426	live	3453	3453	TR	730	>12	male	8.8	0	yes	0	no	0	0	0	1	no	no	87	75	-12	4	Elective	0.454545454545455	<0.65	1	5	no	no	no	no	no	no	no	no	40	85	5	12	0	0	0	asa3	spel without	RMBTs	tof	TOF	no
321	428	live	783	783	TR	4	<=1	male	1.88	1	yes	0	no	0	0	0	0	no	yes	87	99	12	3.5	Emergency	1.86170212765957	1.2 up	1	8	no	yes	no	no	no	no	no	no	57	115	13	18	0	0	0	asa3	spel without	RMBTs	other	TGA+	1
322	431	live	866	866	TR	538	>12	male	9.7	0	no	0	no	0	0	0	0	no	no	78	91	13	4	Elective	0.412371134020619	<0.65	1	10	no	no	no	no	no	no	no	no	2	135	0	9	0	0	0	asa3	no	RMBTs	tof	TOF	1
323	432	dead>90	875	875	dead noTR	2	<=1	male	2.6	1	no	0	yes	0	0	0	0	no	no	91	96	5	4	Emergency	1.53846153846154	1.2 up	1	10	no	yes	no	no	no	no	no	no	67	135	9	10	0	0	0	asa3	spel with brady	RMBTs	biven	UVH	1
324	433	dead>90	1292	1292	dead noTR	562	>12	male	4.35	0	no	0	no	0	0	0	1	no	no	76	88	12	4	Emergency	0.919540229885058	0.65-1.1	1	5	no	yes	no	no	no	no	no	no	0	110	1	9	0	0	0	asa3	no	RMBTs	tof	TOF	1
325	442	dead<=90	10	10	dead noTR	10	<=1	female	3.41	0	yes	0	no	0	0	0	0	no	yes	89	85	-4	3.5	Elective	1.02639296187683	0.65-1.1	1	5	no	no	no	no	no	no	no	no	48	170	10	20	0	0	0	asa3	spel without	RMBTs	single	UVH	1
326	449	live	1312	1312	TR	282	1-12	female	7.55	0	no	0	no	0	0	0	0	no	no	80	83	3	4	Elective	0.529801324503311	<0.65	1	20	no	no	no	no	no	no	no	no	0	165	1	13	0	0	0	asa3	no	RMBTs	tof	TOF	no
327	450	live	1703	1703	TR	122	1-12	female	6.4	0	no	0	no	1	0	0	0	no	yes	77	88	11	4	Emergency	0.625	<0.65	1	10	no	no	no	no	no	no	no	no	96	150	8	15	0	0	0	asa3	no	RMBTs	tof	TOF	1
328	451	live	1436	1436	TR	297	1-12	male	7.32	0	no	0	yes	0	0	0	0	no	no	75	78	3	4	Elective	0.546448087431694	<0.65	1	70	no	no	no	no	no	no	no	no	48	140	3	14	0	0	0	asa3	no	RMBTs	biven	UVH	1
329	454	live	2141	2141	TR	27	<=1	male	2.33	1	yes	0	no	1	0	0	0	no	yes	88	97	9	4	Emergency	1.71673819742489	1.2 up	1	3	no	yes	no	no	no	no	no	no	60	95	12	40	0	0	0	asa3	spel without	LMBTs	biven	PAVSD	no
330	456	dead<=90	38	38	dead noTR	341	1-12	female	5.6	0	yes	0	no	0	0	0	0	no	no	90	89	-1	4	Elective	0.714285714285714	0.65-1.1	1	10	no	no	no	no	no	no	no	no	0	150	1	6	0	0	0	asa3	no	RMBTs	single	UVH	1
331	457	live	1886	1886	TR	61	1-12	male	3.9	0	no	0	no	1	0	0	0	no	no	58	85	27	3	Elective	0.769230769230769	0.65-1.1	1	10	no	no	no	no	no	no	no	no	18	100	3	27	0	0	0	asa3	no	LMBTs	biven	PAVSD	no
332	458	live	1568	1568	TR	93	1-12	female	3.9	0	no	0	no	0	0	0	1	no	no	59	80	21	3	Emergency	0.769230769230769	0.65-1.1	1	10	no	no	no	no	no	no	no	no	92	100	4	41	0	2	1	asa3	no	RMBTs	tof	TOF	1
333	459	live	2920	2920	TR	494	>12	male	8.25	0	no	0	no	0	0	0	0	no	no	83	89	6	4	Elective	0.484848484848485	<0.65	1	10	no	no	no	no	no	no	no	no	0	145	1	16	0	0	0	asa3	no	RMBTs	biven	PAVSD	no
334	460	live	1436	1436	TR	1452	>12	female	13	0	no	0	no	0	0	0	0	no	no	98	98	0	5	Elective	0.384615384615385	<0.65	1	30	no	no	no	no	no	no	no	no	0	130	1	7	0	0	0	asa3	no	RMBTs	tof	TOF	no
335	464	live	1281	1281	TR	1114	>12	male	12	0	no	0	no	0	0	0	0	no	no	89	89	0	5	Elective	0.416666666666667	<0.65	1	10	no	no	no	no	no	no	no	no	1	130	1	14	0	0	0	asa3	no	LMBTs	biven	PAVSD	no
336	465	live	1652	1652	TR	742	>12	female	10.4	0	no	0	no	0	0	0	0	no	no	78	90	12	4	Elective	0.384615384615385	<0.65	1	10	no	no	no	no	no	no	no	no	0	135	1	10	0	0	0	asa3	no	RMBTs	tof	TOF	no
337	466	live	1272	1272	TR	596	>12	female	10.2	0	no	0	no	0	0	0	0	no	no	86	91	5	4	Elective	0.392156862745098	<0.65	1	15	no	no	no	no	no	no	no	no	0	110	1	9	0	0	0	asa3	no	RMBTs	tof	TOF	no
338	467	live	1480	1480	TR	268	1-12	male	7	0	no	0	no	0	0	0	0	no	no	76	94	18	4	Elective	0.571428571428571	<0.65	1	10	no	no	no	no	no	no	no	no	0	85	1	20	0	0	0	asa2	no	RMBTs	tof	TOF	no
339	469	live	1232	1232	TR	155	1-12	male	6.65	0	no	0	no	0	0	0	0	no	no	70	79	9	3.5	Elective	0.526315789473684	<0.65	1	5	no	no	no	no	no	no	no	no	0	120	2	10	0	0	0	asa3	no	LMBTs	single	UVH	1
340	470	live	823	823	TR	20	<=1	male	3.35	0	no	0	no	0	1	0	0	no	no	88	91	3	5	Elective	1.49253731343284	1.2 up	1	5	no	yes	no	no	no	no	no	no	38	105	7	27	0	0	0	asa3	no	LMBTs	single	UVH	no
341	471	dead<=90	0	0.5	dead noTR	193	1-12	male	7.5	0	no	0	no	1	0	1	0	yes	yes	80	0	-80	4	Emergency	0.533333333333333	<0.65	1	100	no	no	yes	yes	yes	no	no	>1	0	130	0	4	0	0	0	asa4	spel with brady	RMBTs	tof	TOF	2
342	472	live	3187	3187	TR	2	<=1	female	2.86	1	no	0	no	0	0	0	1	no	yes	83	90	7	3.5	Emergency	1.22377622377622	1.2 up	1	5	no	no	yes	no	no	yes	no	1	72	120	10	12	0	0	0	asa3	no	LMBTs	tof	TOF	1
343	473	dead<=90	8	8	dead noTR	6	<=1	female	2.82	1	no	0	no	0	0	0	0	no	yes	80	86	6	3.5	Emergency	1.24113475177305	1.2 up	1	5	no	no	no	no	no	no	no	no	24	75	8	10	0	1	1	asa3	no	LMBTs	single	UVH	1
344	474	live	1474	1474	TR	6	<=1	female	2.84	1	no	0	no	0	0	0	0	no	yes	60	85	25	4	Emergency	1.40845070422535	1.2 up	1	5	no	yes	no	no	no	no	no	no	48	60	10	14	0	0	0	asa3	no	LMBTs	other	TGA+	1
345	475	live	1070	1070	TR	451	>12	male	10	0	no	0	no	0	0	0	0	no	no	74	82	8	4	Elective	0.4	<0.65	1	5	no	no	no	no	no	no	no	no	0	105	1	12	0	0	0	asa3	no	RMBTs	tof	TOF	no
346	478	live	4505	4505	censor noTR	696	>12	male	8.9	0	no	0	no	0	0	0	0	no	no	67	82	15	5	Elective	0.561797752808989	<0.65	1	40	no	no	no	no	no	no	no	no	144	235	7	25	0	1	1	asa3	no	RMBTs	biven	PAVSD	1
347	479	dead>90	992	992	dead noTR	8	<=1	male	2.9	1	no	0	no	0	0	0	0	no	no	80	97	17	3.5	Emergency	1.20689655172414	1.2 up	1	15	no	no	no	no	no	no	no	no	48	95	4	15	0	0	0	asa3	no	RMBTs	biven	PAVSD	1
348	482	live	272	272	TR	143	1-12	female	5	0	no	0	no	0	0	0	0	no	no	58	88	30	4.5	Emergency	0.9	0.65-1.1	1	50	no	no	no	no	no	no	no	no	48	180	3	8	0	0	0	asa3	spel without	RMBTs	biven	UVH	no
349	483	dead>90	196	196	dead noTR	88	1-12	male	3.45	0	yes	0	no	0	0	0	0	no	no	87	80	-7	4	Emergency	1.15942028985507	0.65-1.1	1	5	no	no	no	no	no	no	no	no	120	90	6	22	0	0	0	asa3	no	RMBTs	single	UVH	1
350	488	dead>90	361	361	dead noTR	5	<=1	female	2.6	1	no	0	no	0	0	0	0	no	no	83	99	16	3.5	Emergency	1.34615384615385	1.2 up	1	15	no	yes	no	no	no	no	no	no	38	175	9	16	0	0	0	asa3	no	RMBTs	biven	PAVSD	1
351	489	live	702	702	censor noTR	187	1-12	male	6.8	0	no	0	no	0	0	0	0	no	no	91	95	4	4	Elective	0.588235294117647	<0.65	1	30	no	no	no	no	no	no	no	no	96	190	3	20	0	0	0	asa3	no	LMBTs	biven	PAVSD	no
352	490	live	696	696	censor noTR	150	1-12	male	3.9	0	yes	0	no	1	0	0	0	no	no	87	91	4	4	Emergency	1.02564102564103	0.65-1.1	2	10	no	no	no	no	no	no	no	no	65	130	5	36	0	0	0	asa3	no	LMBTs	tof	TOF	1
353	491	live	695	695	censor noTR	8	<=1	male	2.9	1	no	0	no	0	0	0	0	no	no	85	100	15	3.5	Emergency	1.20689655172414	1.2 up	1	10	no	yes	no	no	no	no	no	no	20	170	3	7	0	0	0	asa3	spel without	RMBTs	other	TGA+	2
354	492	live	677	677	censor noTR	20	<=1	female	2.8	1	no	1	no	0	0	0	0	no	no	78	90	12	3.5	Emergency	1.25	1.2 up	1	10	no	yes	no	no	no	no	no	no	14	160	4	11	0	0	0	asa3	no	LMBTs	biven	UVH	1
355	493	live	659	659	censor noTR	8	<=1	male	3.79	0	no	0	no	0	1	0	0	no	yes	81	94	13	3.5	Emergency	0.923482849604222	0.65-1.1	1	5	no	yes	no	no	no	no	no	no	93	140	6	12	0	1	0	asa4	no	RMBTs	single	UVH	1
356	494	dead>90	663	663	dead noTR	23	<=1	male	2.7	1	no	0	no	1	0	0	0	yes	yes	79	90	11	3.5	Elective	1.2962962962963	1.2 up	1	5	no	yes	no	no	no	no	no	no	264	175	29	57	0	1	1	asa3	no	RMBTs	biven	PAVSD	1
357	495	dead<=90	1	1	dead noTR	542	>12	male	8	0	no	0	no	0	0	0	0	no	no	69	84	15	5	Emergency	0.625	<0.65	2	150	no	no	no	no	no	no	no	no	7	235	1	1	0	0	0	asa3	spel with brady	LMBTs	biven	UVH	1
358	496	live	632	632	censor noTR	650	>12	male	7	0	no	0	no	0	0	0	0	no	no	81	91	10	5	Elective	0.714285714285714	0.65-1.1	1	10	no	no	no	no	no	no	no	no	21	240	3	13	0	0	0	asa3	no	RMBTs	tof	TOF	1
359	497	live	621	621	censor noTR	392	>12	female	8.3	0	no	0	no	0	0	0	0	no	no	81	93	12	5	Elective	0.602409638554217	<0.65	1	5	no	no	no	no	no	no	no	no	21	150	2	12	0	0	0	asa3	no	RMBTs	biven	UVH	2
360	498	live	636	636	censor noTR	26	<=1	male	3.5	0	no	0	no	0	0	0	0	no	no	82	93	11	4	Emergency	1.14285714285714	0.65-1.1	1	10	no	yes	no	no	no	no	no	no	0	200	4	15	0	0	0	asa3	no	RMBTs	other	TGA+	1
361	499	live	629	629	censor noTR	592	>12	male	8.3	0	no	1	yes	0	0	0	0	no	no	75	89	14	5	Emergency	0.602409638554217	<0.65	2	10	yes	no	no	no	no	no	no	no	15	170	1	5	0	0	0	asa3	no	LMBTs	biven	UVH	1
362	500	live	615	615	censor noTR	154	1-12	female	4.9	0	no	0	no	0	0	0	0	no	yes	70	89	19	5	Emergency	1.02040816326531	0.65-1.1	1	20	no	no	yes	no	yes	no	no	1	14	150	4	8	0	0	0	asa3	no	RMBTs	single	UVH	1
363	501	live	612	612	censor noTR	12	<=1	female	2.6	1	no	0	no	0	0	0	0	no	no	84	97	13	3.5	Emergency	1.34615384615385	1.2 up	1	15	no	yes	no	no	no	no	no	no	12	175	8	9	0	0	0	asa3	spel without	RMBTs	single	UVH	1
364	502	live	606	606	censor noTR	17	<=1	female	2.1	1	yes	0	no	0	0	0	1	no	no	85	100	15	3.5	Elective	1.66666666666667	1.2 up	1	5	no	no	no	no	no	no	no	no	22	150	10	34	0	0	0	asa3	no	RMBTs	tof	TOF	1
365	503	live	608	608	censor noTR	660	>12	male	9.3	0	no	0	no	0	0	0	0	no	no	82	90	8	5	Emergency	0.537634408602151	<0.65	2	50	yes	no	no	no	no	no	no	no	106	165	6	9	0	0	0	asa3	no	LMBTs	biven	UVH	1
366	504	dead<=90	2	2	dead noTR	55	1-12	male	4.9	0	no	0	no	0	0	0	0	no	no	86	100	14	4	Emergency	0.816326530612245	0.65-1.1	1	10	no	no	no	no	no	no	no	no	42	175	2	3	0	2	0	asa3	no	RMBTs	single	UVH	1
367	505	live	565	565	censor noTR	18	<=1	female	3.5	0	no	0	no	0	0	0	0	no	no	79	98	19	4	Emergency	1.14285714285714	0.65-1.1	1	15	no	no	no	no	no	no	no	no	19	175	7	13	0	0	0	asa2	no	RMBTs	single	UVH	1
368	506	live	558	558	censor noTR	24	<=1	male	3.5	0	no	0	no	0	0	0	0	no	no	95	100	5	4	Emergency	1.14285714285714	0.65-1.1	1	10	no	yes	no	no	no	no	no	no	66	160	8	15	0	0	0	asa3	no	RMBTs	biven	PAVSD	1
369	507	live	542	542	censor noTR	1240	>12	male	11.9	0	no	0	no	0	0	0	1	no	no	76	91	15	5	Elective	0.420168067226891	<0.65	3	10	no	no	no	no	no	no	no	no	46	165	2	11	0	0	0	asa3	no	RMBTs	tof	TOF	1
370	508	dead<=90	70	70	dead noTR	74	1-12	female	3.5	0	no	0	no	1	0	0	0	no	no	80	95	15	3.5	Elective	1	0.65-1.1	1	10	no	yes	no	no	no	no	no	no	20	205	2	39	0	0	0	asa3	no	RMBTs	biven	PAVSD	1
371	509	dead<=90	1	1	dead noTR	21	<=1	female	2.1	1	no	0	no	0	1	0	0	no	yes	86	95	9	3.5	Emergency	1.66666666666667	1.2 up	1	5	no	no	yes	no	yes	yes	no	>1	20	180	1	7	0	1	1	asa4	no	RMBTs	biven	UVH	2
372	510	live	514	514	censor noTR	656	>12	male	10.9	0	yes	0	no	0	0	0	0	no	yes	80	94	14	5	Emergency	0.458715596330275	<0.65	2	60	no	no	no	no	no	no	no	no	17	190	4	56	0	0	0	asa4	no	RMBTs	tof	TOF	1
373	511	live	478	478	censor noTR	6	<=1	male	3.9	0	no	0	no	1	0	0	0	no	no	86	98	12	4	Emergency	1.02564102564103	0.65-1.1	1	40	no	yes	no	no	no	no	no	no	114	160	11	17	0	0	0	asa3	spel without	RMBTs	biven	PAVSD	2
374	512	dead<=90	1	1	dead noTR	12	<=1	male	2.8	1	no	0	no	1	1	0	1	no	yes	78	77	-1	3	Emergency	1.07142857142857	0.65-1.1	1	5	no	yes	yes	no	no	yes	no	1	22	190	1	2	0	0	0	asa4	no	RMBTs	biven	UVH	2
375	513	live	467	467	censor noTR	50	1-12	male	3.4	0	no	0	no	0	0	0	0	no	yes	98	100	2	4	Emergency	1.17647058823529	0.65-1.1	1	5	no	yes	yes	no	yes	no	no	1	206	165	10	148	1	0	0	asa4	spel with brady	RMBTs	biven	PAVSD	1
376	514	dead<=90	31	31	dead noTR	341	1-12	male	6.8	0	no	0	no	0	0	0	0	no	no	82	90	8	4	Elective	0.588235294117647	<0.65	1	5	no	no	no	no	no	no	no	no	17	165	2	9	0	0	0	asa3	no	LMBTs	tof	TOF	1
377	515	live	445	445	censor noTR	847	>12	male	10	0	no	0	no	0	0	0	0	no	no	70	87	17	5	Emergency	0.5	<0.65	1	5	no	no	no	no	no	no	no	no	20	180	3	11	0	0	0	asa3	no	RMBTs	tof	TOF	1
378	516	dead<=90	4	4	dead noTR	23	<=1	female	2.3	1	no	0	no	0	0	0	0	no	no	83	95	12	3	Emergency	1.30434782608696	1.2 up	1	5	no	yes	no	no	no	no	no	no	78	150	3	11	0	1	1	asa3	no	RMBTs	tof	TOF	1
379	517	live	437	437	censor noTR	121	1-12	female	6	0	no	0	no	1	0	0	0	no	no	70	95	25	5	Emergency	0.833333333333333	0.65-1.1	1	15	no	no	no	no	no	no	no	no	20	130	4	10	0	0	0	asa3	spel with brady	RMBTs	tof	TOF	2
380	518	live	433	433	censor noTR	318	1-12	male	8.5	0	no	0	yes	0	0	0	0	no	yes	74	89	15	5	Emergency	0.588235294117647	<0.65	1	15	no	no	yes	no	yes	no	no	1	68	135	11	13	0	0	0	asa4	spel without	LMBTs	biven	PAVSD	2
[truncated: 31 more columns]
