# Supplementary material for: Predictors of death after receiving a modified Blalock-Taussig shunt in cyanotic heart children: A competing risk analysis
Source: PLoS One. 2021 Jan 22;16(1):e0245754. doi: 10.1371/journal.pone.0245754 (PMC7822344; doi:10.1371/journal.pone.0245754)
Supplement: S2 File — (CSV) [file pone.0245754.s012.csv]

	no	todead7	ntime5	ntime7	event2f	timein	timeout	newstat	age	agegpf2	sex	bw	low3	prem	Asplenia	dex2	preCLD	presepf	prespelf	newsyn2	chf2	mv2	sat	spo	difsat	shsize	sx	shwt	shwtf	numbt	blood	hemo	pge2	ino	adr	ne	dp	db	preino.f	dur	ti	icu	adm	ad90f	totalreop	revise2	asa2.f	anesc.f	op
1	1	dead>90	287	287	dead noTR	0	90	0	22	<=1	male	3.53	0	no	0	no	1	0	0	0	no	no	70	96	26	4	Elective	1.13314447592068	0.65-1.1	1	5	no	no	no	no	no	no	no	no	96	140	17	36	0	0	0	asa3	no	RMBTs
2	3	live	650	650	TR	0	90	0	1185	>12	male	10.5	0	no	0	no	0	0	0	0	no	no	80	91	11	5	Emergency	0.476190476190476	<0.65	2	50	no	no	no	no	no	no	no	no	24	150	2	10	0	0	0	asa3	no	LMBTs
3	4	dead>90	434	434	dead noTR	0	90	0	109	1-12	male	4.87	0	no	0	no	0	0	0	0	no	no	70	86	16	4	Elective	0.82135523613963	0.65-1.1	1	10	no	no	no	no	no	no	no	no	24	150	4	10	0	0	0	asa3	spel without	RMBTs
4	5	live	1069	1069	censor noTR	0	90	0	1297	>12	male	15.2	0	no	1	no	0	0	0	0	no	no	80	91	11	5	Emergency	0.328947368421053	<0.65	2	100	no	no	no	no	no	no	no	no	48	170	4	9	0	1	0	asa3	no	LMBTs
5	6	live	1068	1068	censor noTR	0	90	0	4	<=1	male	2.5	1	no	0	no	0	0	0	0	no	no	88	95	7	4	Emergency	1.6	1.2 up	1	20	no	yes	no	no	no	no	no	no	48	110	10	10	0	0	0	asa3	spel without	LMBTs
6	7	live	1062	1062	censor noTR	0	90	0	441	>12	female	6.3	0	yes	0	no	0	0	0	1	no	no	84	95	11	4.5	Elective	0.714285714285714	0.65-1.1	1	5	no	no	no	no	no	no	no	no	24	145	2	11	0	0	0	asa3	no	RMBTs
7	8	live	1040	1040	censor noTR	0	90	0	587	>12	female	8	0	no	0	no	0	0	0	0	no	no	82	93	11	5	Elective	0.625	<0.65	1	10	no	no	no	no	no	no	no	no	24	95	3	8	0	0	0	asa3	no	LMBTs
8	9	live	748	748	TR	0	90	0	310	1-12	female	6	0	no	0	no	0	0	0	0	no	no	86	98	12	5	Emergency	0.833333333333333	0.65-1.1	2	5	no	no	no	no	no	no	no	no	24	130	2	10	0	0	0	asa3	no	LMBTs
9	10	live	1050	1050	censor noTR	0	90	0	17	<=1	male	3.4	0	no	0	no	1	0	0	0	yes	yes	100	100	0	4	Emergency	1.17647058823529	0.65-1.1	1	5	no	no	no	no	no	no	no	no	96	120	8	25	0	0	0	asa3	no	RMBTs
10	11	live	1019	1019	censor noTR	0	90	0	1150	>12	male	12	0	no	0	no	0	0	0	0	no	no	76	94	18	5	Elective	0.416666666666667	<0.65	1	15	no	no	no	no	no	no	no	no	24	160	1	8	0	0	0	asa3	no	RMBTs
11	12	live	1026	1026	censor noTR	0	90	0	1035	>12	male	10	0	no	0	no	0	0	0	1	no	no	72	94	22	5	Elective	0.5	<0.65	2	10	no	no	no	no	no	no	no	no	2	150	2	8	0	0	0	asa3	no	LMBTs
12	13	live	1015	1015	censor noTR	0	90	0	111	1-12	female	4.9	0	no	0	no	0	0	0	0	yes	no	84	90	6	4	Emergency	0.816326530612245	0.65-1.1	1	10	no	no	no	no	no	no	no	no	24	160	9	28	0	0	0	asa3	no	LMBTs
13	15	live	989	989	censor noTR	0	90	0	280	1-12	male	7.4	0	no	0	no	0	0	0	0	no	yes	78	100	22	5	Emergency	0.675675675675676	0.65-1.1	1	30	no	no	yes	no	yes	no	no	1	48	125	3	3	0	0	0	asa4	no	RMBTs
14	17	live	956	956	censor noTR	0	90	0	1146	>12	male	10.6	0	no	0	no	0	0	0	1	no	no	78	94	16	5	Elective	0.471698113207547	<0.65	1	100	no	no	no	no	no	no	no	no	24	160	1	39	0	1	0	asa3	no	RMBTs
15	18	dead>90	91	91	dead noTR	0	90	0	19	<=1	male	2.5	1	yes	0	no	0	0	0	0	no	no	95	87	-8	3	Elective	1.2	1.2 up	1	30	no	yes	no	no	no	no	no	no	96	235	13	31	0	0	0	asa3	spel without	RMBTs
16	20	live	942	942	censor noTR	0	90	0	67	1-12	male	4.65	0	no	0	no	0	0	0	0	no	no	74	92	18	5	Emergency	1.0752688172043	0.65-1.1	1	10	no	no	yes	no	yes	no	no	1	72	105	3	10	0	1	0	asa3	no	RMBTs
17	21	dead<=90	7	7	dead noTR	0	7	1	22	<=1	female	2.3	1	yes	0	no	0	0	0	0	no	no	100	98	-2	4	Elective	1.73913043478261	1.2 up	2	25	no	yes	no	no	no	no	no	no	168	105	7	29	0	0	0	asa3	spel without	RMBTs
18	22	live	908	908	censor noTR	0	90	0	586	>12	female	8	0	no	0	no	0	0	0	0	no	no	78	95	17	5	Elective	0.625	<0.65	1	30	no	no	no	no	no	no	no	no	24	165	3	3	0	0	0	asa3	no	RMBTs
19	23	live	893	893	censor noTR	0	90	0	482	>12	female	10	0	no	0	no	0	0	0	0	no	no	79	100	21	5	Elective	0.5	<0.65	1	30	yes	no	no	no	no	no	no	no	48	120	3	14	0	0	0	asa3	no	RMBTs
20	24	dead>90	846	846	dead noTR	0	90	0	33	1-12	male	3.4	0	no	0	no	0	0	0	0	no	no	85	85	0	4	Emergency	1.17647058823529	0.65-1.1	1	15	no	yes	no	no	no	no	no	no	192	125	8	25	0	0	0	asa3	no	RMBTs
21	25	live	907	907	censor noTR	0	90	0	58	1-12	female	3.12	0	yes	0	no	0	0	0	0	no	no	70	91	21	4	Emergency	1.28205128205128	1.2 up	1	5	no	no	yes	no	yes	no	no	1	24	130	1	8	0	0	0	asa3	no	RMBTs
22	26	dead<=90	66	66	dead noTR	0	66	1	789	>12	female	8.7	0	no	0	no	0	0	0	0	no	no	78	91	13	5	Emergency	0.574712643678161	<0.65	1	20	yes	no	no	no	no	no	no	no	72	165	6	8	0	0	0	asa3	no	LMBTs
23	27	live	864	864	censor noTR	0	90	0	27	<=1	male	2.2	1	yes	0	no	0	0	0	0	no	no	85	100	15	4	Elective	1.81818181818182	1.2 up	1	10	no	no	yes	no	yes	no	no	1	408	140	39	92	1	2	0	asa3	no	RMBTs
24	29	live	850	850	censor noTR	0	90	0	17	<=1	male	3.4	0	no	0	no	0	0	0	0	no	no	83	90	7	4	Elective	1.17647058823529	0.65-1.1	1	10	no	no	no	no	no	no	no	no	24	120	7	8	0	0	0	asa3	no	RMBTs
25	30	live	849	849	censor noTR	0	90	0	679	>12	male	11.3	0	no	0	no	0	0	0	0	no	no	86	92	6	4.5	Elective	0.398230088495575	<0.65	3	10	no	no	no	no	no	no	no	no	48	140	3	10	0	0	0	asa3	no	LMBTs
26	31	dead<=90	1	1	dead noTR	0	1	1	46	1-12	male	2	1	yes	1	no	0	1	0	0	no	yes	65	77	12	4	Elective	2	1.2 up	1	3	no	yes	yes	no	yes	no	no	1	11	180	1	36	0	1	1	asa4	no	RMBTs
27	32	live	824	824	censor noTR	0	90	0	708	>12	female	8	0	yes	1	yes	0	0	0	0	no	no	81	84	3	5	Elective	0.625	<0.65	2	50	yes	no	no	no	no	no	no	no	216	130	14	16	0	1	0	asa3	no	RMBTs
28	33	live	817	817	censor noTR	0	90	0	366	>12	female	7	0	no	0	no	0	0	0	0	no	no	74	95	21	5	Emergency	0.714285714285714	0.65-1.1	1	15	no	no	no	no	no	no	no	no	24	165	2	12	0	0	0	asa3	no	RMBTs
29	34	live	807	807	censor noTR	0	90	0	518	>12	male	13.8	0	no	0	no	0	0	0	0	no	no	74	88	14	5	Elective	0.36231884057971	<0.65	1	20	no	no	no	no	no	no	no	no	24	135	2	10	0	0	0	asa3	no	LMBTs
30	35	live	794	794	censor noTR	0	90	0	55	1-12	male	2.4	1	yes	0	no	0	1	0	0	no	no	65	97	32	3.5	Elective	1.45833333333333	1.2 up	1	5	no	yes	no	no	no	no	no	no	24	115	5	116	1	0	0	asa4	no	RMBTs
31	38	live	768	768	censor noTR	0	90	0	655	>12	female	7.3	0	no	0	no	0	0	0	0	no	no	62	100	38	4	Emergency	0.547945205479452	<0.65	1	30	no	no	no	no	no	no	no	no	24	170	48	7	0	0	0	asa3	spel without	RMBTs
32	39	live	532	532	TR	0	90	0	523	>12	male	9.4	0	no	0	no	0	0	0	0	no	no	82	94	12	5	Elective	0.531914893617021	<0.65	1	10	no	no	no	no	no	no	no	no	24	185	3	9	0	0	0	asa3	no	RMBTs
33	40	live	506	506	TR	0	90	0	10	<=1	female	3.3	0	no	0	no	0	0	0	0	no	no	90	98	8	3	Elective	0.909090909090909	0.65-1.1	1	10	no	no	no	no	no	no	no	no	27	165	17	27	0	0	0	asa3	no	RMBTs
34	41	live	740	740	censor noTR	0	90	0	767	>12	female	8.5	0	no	0	no	0	0	0	0	no	no	71	86	15	5	Emergency	0.588235294117647	<0.65	2	100	no	no	no	no	no	no	no	no	19	210	2	7	0	0	0	asa3	no	LMBTs
35	42	live	737	737	censor noTR	0	90	0	25	<=1	male	2.6	1	no	0	no	0	0	0	0	no	no	84	100	16	3.5	Emergency	1.34615384615385	1.2 up	1	5	no	no	no	no	no	no	no	no	18	145	5	9	0	0	0	asa3	no	RMBTs
36	43	dead<=90	4	4	dead noTR	0	4	1	1355	>12	male	10	0	no	0	no	0	0	0	0	no	no	61	90	29	5	Emergency	0.5	<0.65	1	20	no	no	no	no	no	no	no	no	96	150	4	5	0	2	0	asa3	no	RMBTs
37	44	live	775	775	TR	0	90	0	6	<=1	male	3.17	0	no	0	no	0	0	0	0	no	no	97	98	1	3	Emergency	0.946372239747634	0.65-1.1	1	3	no	yes	no	no	no	no	no	no	48	150	12	27	0	1	1	asa3	no	RMBTs
38	45	dead<=90	3	3	dead noTR	0	3	1	47	1-12	male	3.34	0	no	0	no	0	0	0	0	no	yes	67	96	29	3.5	Emergency	1.04790419161677	0.65-1.1	1	100	no	yes	no	no	no	no	no	no	72	175	3	5	0	0	0	asa3	spel with brady	RMBTs
39	46	live	1266	1266	TR	0	90	0	891	>12	male	11.5	0	no	0	no	1	0	0	0	no	no	30	93	63	5	Emergency	0.434782608695652	<0.65	2	20	no	no	no	no	no	no	no	no	16	225	4	12	0	0	0	asa4	spel without	LMBTs
40	47	live	738	738	TR	0	90	0	1096	>12	female	12.8	0	no	0	no	0	0	0	0	no	no	69	83	14	5	Emergency	0.390625	<0.65	2	50	no	no	no	no	no	no	no	no	16	160	3	11	0	0	0	asa3	no	LMBTs
41	48	live	1336	1336	TR	0	90	0	1119	>12	female	9.9	0	no	0	no	0	0	0	0	no	no	73	90	17	5	Elective	0.505050505050505	<0.65	2	80	no	no	no	no	no	no	no	no	8	135	3	7	0	0	0	asa3	no	LMBTs
42	49	live	1399	1399	censor noTR	0	90	0	9	<=1	female	2.5	1	yes	0	no	0	0	0	0	no	no	86	96	10	3.5	Emergency	1.4	1.2 up	1	10	no	no	no	no	no	no	no	no	168	155	13	17	0	0	0	asa3	no	RMBTs
43	50	dead>90	91	91	dead noTR	0	90	0	82	1-12	male	4.2	0	yes	0	no	0	0	0	0	no	yes	86	90	4	3.5	Emergency	0.833333333333333	0.65-1.1	1	10	no	no	yes	no	yes	no	no	1	24	130	4	9	0	0	0	asa4	no	RMBTs
44	51	live	1380	1380	censor noTR	0	90	0	1136	>12	female	9.4	0	no	0	no	1	0	0	0	no	no	89	95	6	5	Elective	0.531914893617021	<0.65	1	20	no	no	no	no	no	no	no	no	24	180	2	13	0	0	0	asa3	no	RMBTs
45	52	live	1362	1362	censor noTR	0	90	0	1175	>12	male	9.4	0	no	0	no	0	0	0	1	no	no	70	90	20	5	Emergency	0.531914893617021	<0.65	2	10	no	no	no	no	no	no	no	no	17	125	4	8	0	0	0	asa3	no	LMBTs
46	53	live	1006	1006	TR	0	90	0	15	<=1	female	3	0	no	0	no	0	0	0	0	no	no	91	99	8	3	Emergency	1	0.65-1.1	1	20	no	yes	no	no	no	no	no	no	48	155	3	6	0	0	0	asa3	no	RMBTs
47	54	live	1348	1348	censor noTR	0	90	0	37	1-12	male	3.9	0	no	0	yes	0	0	0	0	no	no	85	96	11	4	Emergency	1.02564102564103	0.65-1.1	1	5	no	yes	yes	no	yes	no	no	1	16	130	2	7	0	0	0	asa3	no	RMBTs
48	55	live	1340	1340	censor noTR	0	90	0	27	<=1	male	4.5	0	no	0	no	0	0	1	0	no	yes	90	100	10	4	Emergency	0.888888888888889	0.65-1.1	1	10	no	yes	no	no	no	no	no	no	120	160	7	12	0	0	0	asa3	no	RMBTs
49	56	live	1321	1321	censor noTR	0	90	0	25	<=1	male	3.2	0	no	0	no	0	0	0	0	no	yes	54	100	46	4	Emergency	1.25	1.2 up	1	5	no	yes	no	no	no	no	no	no	120	100	9	19	0	0	0	asa3	no	RMBTs
50	57	dead>90	210	210	dead noTR	0	90	0	12	<=1	female	2.5	1	yes	1	no	0	0	0	0	no	no	87	92	5	3.5	Emergency	1.4	1.2 up	1	10	no	yes	no	no	no	no	no	no	24	100	1	2	0	0	0	asa3	no	RMBTs
51	59	live	1292	1292	censor noTR	0	90	0	163	1-12	female	5.9	0	no	0	no	0	0	0	0	no	no	85	92	7	4	Elective	0.677966101694915	0.65-1.1	1	5	no	no	no	no	no	no	no	no	43	155	5	16	0	0	0	asa3	no	LMBTs
52	60	live	1291	1291	censor noTR	0	90	0	17	<=1	female	2.3	1	yes	0	no	1	0	0	0	yes	yes	85	100	15	3.5	Emergency	1.52173913043478	1.2 up	1	10	no	no	yes	no	no	no	yes	1	34	155	20	23	0	0	0	asa4	no	RMBTs
53	61	live	1290	1290	censor noTR	0	90	0	30	<=1	female	5.2	0	no	0	no	0	0	0	0	no	no	80	94	14	4	Emergency	0.769230769230769	0.65-1.1	1	10	no	no	no	no	no	no	no	no	90	115	5	20	0	0	0	asa3	no	RMBTs
54	62	live	1289	1289	censor noTR	0	90	0	400	>12	male	10	0	no	0	no	0	0	0	0	no	no	76	97	21	5	Emergency	0.5	<0.65	1	10	no	no	no	no	no	no	no	no	15	125	2	7	0	0	0	asa3	no	RMBTs
55	63	live	1271	1271	censor noTR	0	90	0	1046	>12	female	10.6	0	no	0	no	0	0	0	0	no	no	61	95	34	5	Elective	0.471698113207547	<0.65	1	30	no	no	no	no	no	no	no	no	12	155	3	10	0	0	0	asa3	no	RMBTs
56	64	live	1269	1269	censor noTR	0	90	0	334	1-12	female	7.1	0	no	0	no	0	0	0	0	no	no	68	88	20	4	Elective	0.563380281690141	<0.65	1	5	no	no	no	no	no	no	no	no	0	185	2	12	0	1	1	asa3	no	RMBTs
57	65	live	1249	1249	censor noTR	0	90	0	23	<=1	male	3	0	no	0	no	0	0	0	0	no	no	75	88	13	3.5	Emergency	1.16666666666667	0.65-1.1	1	2	no	yes	no	no	no	no	no	no	12	150	4	19	0	0	0	asa3	no	RMBTs
58	66	live	1233	1233	censor noTR	0	90	0	416	>12	female	7.8	0	no	0	no	0	0	0	0	no	no	72	95	23	4	Emergency	0.512820512820513	<0.65	2	10	no	no	no	no	no	no	no	no	7	150	3	15	0	0	0	asa3	no	LMBTs
59	67	live	1232	1232	censor noTR	0	90	0	10	<=1	female	3.2	0	no	0	no	1	0	0	0	no	no	90	80	-10	4	Emergency	1.25	1.2 up	1	10	no	no	no	no	no	no	no	no	504	145	26	46	0	1	1	asa3	spel with brady	LMBTs
60	68	live	43	43	TR	0	90	0	210	1-12	male	5.5	0	no	0	no	0	0	0	0	no	no	73	82	9	4	Emergency	0.727272727272727	0.65-1.1	1	15	no	no	no	no	no	no	no	no	264	195	22	37	0	0	0	asa3	no	LMBTs
61	70	dead<=90	32	32	dead noTR	0	32	1	20	<=1	female	2.4	1	no	0	no	0	0	0	0	no	no	88	100	12	3	Emergency	1.25	1.2 up	1	10	no	yes	no	no	no	no	no	no	16	160	32	33	0	2	0	asa3	no	RMBTs
62	72	live	1193	1193	censor noTR	0	90	0	30	<=1	male	3	0	no	1	yes	0	0	0	0	no	no	92	100	8	3.5	Elective	1.16666666666667	0.65-1.1	1	20	no	yes	no	no	no	no	no	no	39	195	7	14	0	0	0	asa3	no	RMBTs
63	73	dead>90	456	456	dead noTR	0	90	0	772	>12	female	5.6	0	no	0	no	0	0	1	0	no	no	70	100	30	5	Emergency	0.892857142857143	0.65-1.1	1	100	yes	no	yes	no	yes	no	no	1	44	195	6	15	0	0	0	asa4	spel without	RMBTs
64	74	live	1181	1181	censor noTR	0	90	0	1178	>12	female	14	0	no	0	no	0	0	0	0	no	yes	72	80	8	4	Emergency	0.285714285714286	<0.65	1	80	yes	no	yes	no	yes	no	no	1	168	180	8	14	0	0	0	asa4	no	RMBTs
65	75	live	1129	1129	censor noTR	0	90	0	1199	>12	female	10.4	0	no	0	no	0	0	0	1	no	no	66	92	26	5	Elective	0.480769230769231	<0.65	2	10	no	no	no	no	no	no	no	no	17	160	2	6	0	0	0	asa3	no	LMBTs
66	76	dead<=90	23	23	dead noTR	0	23	1	29	<=1	female	2.7	1	yes	0	no	0	0	0	0	no	no	94	99	5	3.5	Emergency	1.2962962962963	1.2 up	1	5	no	yes	no	no	no	no	no	no	44	135	23	31	0	1	1	asa3	no	RMBTs
67	77	live	712	712	TR	0	90	0	6	<=1	female	3	0	no	0	no	0	0	0	0	no	no	95	98	3	3	Emergency	1	0.65-1.1	1	5	no	yes	no	no	no	no	no	no	42	135	6	9	0	0	0	asa3	no	RMBTs
68	78	live	1130	1130	censor noTR	0	90	0	741	>12	female	9.6	0	no	0	no	0	1	0	0	no	no	76	96	20	5	Emergency	0.520833333333333	<0.65	2	20	no	no	yes	no	yes	no	no	1	19	140	3	16	0	0	0	asa3	no	LMBTs
69	79	live	1116	1116	censor noTR	0	90	0	568	>12	female	9.3	0	no	0	no	0	0	0	0	no	no	85	95	10	5	Emergency	0.537634408602151	<0.65	1	40	no	no	no	no	no	no	no	no	17	145	2	10	0	0	0	asa3	spel without	RMBTs
70	80	dead>90	704	704	dead noTR	0	90	0	11	<=1	male	2.7	1	no	0	no	0	0	0	0	no	no	80	97	17	3.5	Emergency	1.2962962962963	1.2 up	1	20	no	yes	no	no	no	no	no	no	72	50	15	16	0	1	1	asa3	no	RMBTs
71	81	live	1111	1111	censor noTR	0	90	0	1421	>12	male	9.4	0	no	0	no	1	0	0	1	no	no	77	95	18	5	Emergency	0.531914893617021	<0.65	1	20	no	yes	yes	no	yes	yes	no	>1	999	135	50	148	1	1	0	asa4	no	RMBTs
72	83	live	1821	1821	censor noTR	0	90	0	31	1-12	female	4.6	0	yes	0	no	0	0	0	0	no	no	89	100	11	4	Emergency	0.869565217391304	0.65-1.1	1	30	no	no	no	no	no	no	no	no	96	150	5	13	0	0	0	asa4	spel with brady	RMBTs
73	84	dead<=90	2	2	dead noTR	0	2	1	34	1-12	female	3.57	0	yes	0	no	0	0	0	0	no	no	84	95	11	4	Emergency	1.12044817927171	0.65-1.1	1	10	no	no	no	no	no	no	no	no	51	120	2	6	0	0	0	asa3	spel without	RMBTs
74	85	live	1802	1802	censor noTR	0	90	0	1043	>12	female	11.6	0	yes	0	no	0	0	0	0	no	no	70	91	21	5	Emergency	0.431034482758621	<0.65	1	5	yes	no	no	no	no	no	no	no	17	130	2	11	0	0	0	asa3	no	RMBTs
75	86	dead<=90	3	3	dead noTR	0	3	1	32	1-12	male	2.7	1	no	0	no	0	0	0	0	no	yes	85	89	4	3	Emergency	1.11111111111111	0.65-1.1	1	30	no	yes	no	no	no	no	no	no	66	165	3	35	0	0	0	asa4	no	LMBTs
76	87	dead>90	477	477	dead noTR	0	90	0	8	<=1	male	2.2	1	yes	0	no	0	0	0	0	no	yes	98	100	2	3	Emergency	1.36363636363636	1.2 up	1	20	no	yes	no	no	no	no	no	no	22	165	5	7	0	0	0	asa4	no	RMBTs
77	88	dead<=90	75	75	dead noTR	0	75	1	84	1-12	male	2.6	1	yes	0	no	0	0	0	0	no	no	83	94	11	3	Elective	1.15384615384615	0.65-1.1	1	10	no	no	yes	no	yes	no	no	1	120	185	65	88	0	1	0	asa3	spel without	RMBTs
78	89	dead<=90	28	28	dead noTR	0	28	1	1	<=1	male	2.69	1	no	0	no	0	0	0	0	no	yes	97	98	1	3	Emergency	1.11524163568773	0.65-1.1	1	15	no	yes	yes	no	yes	yes	yes	>1	41	150	9	29	0	0	0	asa4	no	RMBTs
79	91	dead>90	181	181	dead noTR	0	90	0	7	<=1	female	2.85	1	yes	0	no	1	0	1	0	no	yes	90	100	10	3	Elective	1.05263157894737	0.65-1.1	1	5	no	yes	yes	no	no	no	yes	1	93	140	55	133	1	1	0	asa4	spel without	LMBTs
80	92	dead<=90	0	0.5	dead noTR	0	0.5	1	17	<=1	female	3.22	0	no	0	no	0	0	0	0	no	no	90	80	-10	4	Emergency	1.24223602484472	1.2 up	1	30	no	yes	no	no	no	no	no	no	0	270	0	7	0	0	0	asa3	spel without	RMBTs
81	93	live	1744	1744	censor noTR	0	90	0	683	>12	female	8	0	no	0	no	0	0	0	1	no	no	68	91	23	5	Emergency	0.625	<0.65	2	15	no	no	yes	no	yes	no	no	1	16	135	3	9	0	0	0	asa4	spel without	LMBTs
82	94	dead<=90	48	48	dead noTR	0	48	1	7	<=1	male	3.23	0	no	0	yes	0	0	0	0	no	no	77	96	19	4	Emergency	1.23839009287926	1.2 up	1	10	no	no	no	no	no	no	no	no	144	120	48	48	0	0	0	asa3	no	RMBTs
83	95	live	1698	1698	censor noTR	0	90	0	168	1-12	male	6.5	0	yes	0	no	0	0	0	0	no	no	80	98	18	4	Emergency	0.615384615384615	<0.65	1	20	no	no	no	no	no	no	no	no	5	160	2	17	0	0	0	asa3	spel without	RMBTs
84	96	dead>90	1080	1080	dead noTR	0	90	0	977	>12	male	10.5	0	no	0	no	0	0	0	0	no	no	66	95	29	5	Emergency	0.476190476190476	<0.65	1	10	no	no	no	no	no	no	no	no	21	140	2	8	0	0	0	asa3	no	LMBTs
85	97	live	1648	1648	censor noTR	0	90	0	10	<=1	male	3.87	0	no	0	no	0	0	0	0	no	no	96	100	4	3	Emergency	0.775193798449612	0.65-1.1	1	50	no	yes	no	no	no	no	no	no	144	215	18	20	0	1	0	asa3	no	RMBTs
86	98	dead>90	408	408	dead noTR	0	90	0	17	<=1	male	2.79	1	no	0	no	0	0	0	0	no	no	94	99	5	3	Emergency	1.0752688172043	0.65-1.1	1	15	no	yes	no	no	no	no	no	no	240	150	15	15	0	1	0	asa3	no	RMBTs
87	99	live	670	670	TR	0	90	0	109	1-12	female	4.7	0	no	0	no	0	0	0	0	no	no	89	90	1	4	Elective	0.851063829787234	0.65-1.1	1	60	no	no	no	no	no	no	no	no	9	170	2	25	0	0	0	asa3	spel without	LMBTs
88	100	live	1644	1644	censor noTR	0	90	0	6	<=1	female	3.1	0	yes	0	no	0	0	0	0	yes	no	87	96	9	3	Emergency	0.967741935483871	0.65-1.1	1	30	no	yes	no	no	no	no	no	no	70	210	7	9	0	0	0	asa3	spel with brady	RMBTs
89	101	live	1062	1062	TR	0	90	0	25	<=1	female	2.94	1	no	0	yes	0	0	0	0	no	no	40	88	48	3	Elective	1.02040816326531	0.65-1.1	1	5	no	yes	no	no	no	no	no	no	96	135	19	20	0	0	0	asa3	no	LMBTs
90	102	live	1620	1620	censor noTR	0	90	0	894	>12	female	8.25	0	no	0	no	0	0	0	0	no	no	55	76	21	5	Elective	0.606060606060606	<0.65	1	2	no	no	no	no	no	no	no	no	40	135	5	12	0	0	0	asa3	no	RMBTs
91	103	dead>90	99	99	dead noTR	0	90	0	23	<=1	female	3.34	0	no	0	no	1	1	0	0	yes	yes	70	73	3	4	Emergency	1.19760479041916	0.65-1.1	1	3	no	yes	no	no	no	no	no	no	999	140	99	110	1	2	1	asa4	spel with brady	RMBTs
92	104	live	1614	1614	censor noTR	0	90	0	733	>12	female	7.93	0	yes	0	no	0	0	0	0	no	no	66	91	25	4	Elective	0.504413619167718	<0.65	1	5	no	no	no	no	no	no	no	no	8	150	1	15	0	0	0	asa3	spel without	RMBTs
93	105	live	1429	1429	TR	0	90	0	29	<=1	male	2.48	1	yes	0	no	0	0	0	1	no	no	87	92	5	3	Emergency	1.20967741935484	1.2 up	1	5	no	no	no	no	no	no	no	no	120	135	8	51	0	0	0	asa3	no	RMBTs
94	106	dead>90	1477	1477	dead noTR	0	90	0	105	1-12	female	5.7	0	no	0	no	0	0	0	0	no	no	89	94	5	4	Elective	0.701754385964912	0.65-1.1	1	25	no	no	no	no	no	no	no	no	38	135	3	9	0	0	0	asa3	no	LMBTs
95	107	live	1553	1553	censor noTR	0	90	0	122	1-12	male	5	0	no	0	no	0	0	0	0	no	no	84	92	8	4	Elective	0.8	0.65-1.1	1	5	no	no	no	no	no	no	no	no	48	145	3	15	0	0	0	asa3	no	RMBTs
96	108	live	852	852	TR	0	90	0	12	<=1	female	3.56	0	no	0	no	0	0	0	0	no	no	86	92	6	3	Emergency	0.842696629213483	0.65-1.1	1	10	no	no	no	no	no	no	no	no	240	165	12	16	0	0	0	asa3	spel without	RMBTs
97	109	dead<=90	1	1	dead noTR	0	1	1	548	>12	male	8.6	0	yes	0	no	0	0	0	0	no	no	70	88	18	4	Emergency	0.465116279069767	<0.65	1	10	no	no	no	no	no	no	no	no	7	135	1	3	0	1	1	asa3	no	LMBTs
98	110	live	1529	1529	censor noTR	0	90	0	3	<=1	male	2.43	1	no	0	no	0	0	0	0	no	yes	89	94	5	3	Emergency	1.23456790123457	1.2 up	1	30	no	yes	yes	no	no	yes	no	1	41	180	5	35	0	0	0	asa4	no	RMBTs
99	111	live	1518	1518	censor noTR	0	90	0	768	>12	male	8.2	0	no	0	no	0	0	0	0	no	no	70	84	14	4	Emergency	0.487804878048781	<0.65	1	20	yes	no	no	no	no	no	no	no	16	120	2	8	0	0	0	asa3	no	RMBTs
100	112	live	1507	1507	censor noTR	0	90	0	1	<=1	female	3.58	0	no	0	no	0	0	0	0	no	yes	68	89	21	3	Emergency	0.837988826815642	0.65-1.1	1	15	no	no	yes	no	yes	yes	no	>1	480	145	33	33	0	0	0	asa4	no	RMBTs
101	113	live	1505	1505	censor noTR	0	90	0	31	1-12	female	2.65	1	no	1	yes	0	0	0	0	no	yes	94	97	3	3	Emergency	1.13207547169811	0.65-1.1	1	5	no	yes	no	no	no	no	no	no	168	110	14	37	0	0	0	asa3	no	LMBTs
102	114	live	1505	1505	censor noTR	0	90	0	880	>12	male	8.3	0	no	0	no	0	0	0	0	no	no	76	98	22	5	Emergency	0.602409638554217	<0.65	1	10	no	no	no	no	no	no	no	no	21	170	2	7	0	0	0	asa4	no	RMBTs
103	115	live	1494	1494	censor noTR	0	90	0	873	>12	male	13	0	no	1	no	0	0	0	0	no	no	56	97	41	4	Emergency	0.307692307692308	<0.65	1	30	no	no	yes	no	yes	no	no	1	64	130	5	11	0	0	0	asa4	no	RMBTs
104	116	live	706	706	TR	0	90	0	142	1-12	female	5.3	0	no	1	no	0	0	0	0	no	no	92	92	0	4	Elective	0.754716981132076	0.65-1.1	1	3	no	no	no	no	no	no	no	no	10	170	3	15	0	0	0	asa3	no	RMBTs
105	117	live	1208	1208	TR	0	90	0	7	<=1	female	3.04	0	no	1	no	0	0	0	0	no	no	86	99	13	3.5	Emergency	1.15131578947368	0.65-1.1	1	5	no	yes	no	no	no	no	no	no	39	125	4	30	0	0	0	asa3	no	RMBTs
106	120	live	1462	1462	censor noTR	0	90	0	120	1-12	male	5.3	0	no	0	no	0	0	0	1	no	no	64	92	28	4	Elective	0.754716981132076	0.65-1.1	1	5	no	no	no	no	no	no	no	no	17	140	3	12	0	0	0	asa3	no	LMBTs
107	121	live	2175	2175	censor noTR	0	90	0	111	1-12	male	6.8	0	no	0	no	0	0	0	0	no	no	80	97	17	4	Elective	0.588235294117647	<0.65	1	5	no	no	no	no	no	no	no	no	40	165	3	14	0	0	0	asa3	spel without	RMBTs
108	122	dead<=90	18	18	dead noTR	0	18	1	6	<=1	female	1.86	1	yes	0	no	0	1	0	0	yes	yes	96	98	2	3	Emergency	1.61290322580645	1.2 up	1	5	no	yes	no	no	no	no	no	no	432	125	18	25	0	0	0	asa4	no	RMBTs
109	123	live	721	721	TR	0	90	0	324	1-12	male	8.47	0	no	0	no	0	0	0	0	no	no	80	84	4	4	Elective	0.472255017709563	<0.65	2	10	no	no	no	no	no	no	no	no	144	90	7	15	0	0	0	asa3	no	LMBTs
110	124	live	1980	1980	TR	0	90	0	178	1-12	male	7.18	0	no	0	no	1	0	0	0	no	no	74	100	26	4	Emergency	0.557103064066852	<0.65	1	5	no	no	no	no	no	no	no	no	26	130	3	22	0	0	0	asa3	no	RMBTs
111	125	live	2138	2138	censor noTR	0	90	0	288	1-12	female	6.37	0	no	0	no	0	0	0	1	no	no	81	87	6	4	Emergency	0.627943485086342	<0.65	1	10	no	no	no	no	no	no	no	no	7	120	1	2	0	0	0	asa3	no	RMBTs
112	126	live	572	572	TR	0	90	0	4	<=1	male	3	0	no	0	no	0	0	0	0	no	yes	95	97	2	3.5	Emergency	1.16666666666667	0.65-1.1	1	3	no	yes	no	no	no	no	no	no	21	125	5	10	0	0	0	asa3	spel without	RMBTs
113	127	live	1327	1327	TR	0	90	0	104	1-12	female	4.4	0	no	1	no	0	0	0	0	no	no	68	100	32	4	Emergency	0.909090909090909	0.65-1.1	1	10	no	no	no	no	no	no	no	no	22	120	2	8	0	0	0	asa3	spel without	LMBTs
114	129	dead>90	364	364	dead noTR	0	90	0	1	<=1	male	3.49	0	no	0	no	0	0	0	0	no	yes	97	96	-1	3.5	Emergency	1.00286532951289	0.65-1.1	1	20	no	yes	yes	no	no	yes	no	1	41	145	11	12	0	0	0	asa4	spel without	RMBTs
115	130	dead>90	147	147	dead noTR	0	90	0	8	<=1	female	3.02	0	no	0	yes	0	0	0	0	no	no	87	93	6	4	Emergency	1.32450331125828	1.2 up	1	10	no	yes	no	no	no	no	no	no	0	205	1	3	0	0	0	asa3	spel without	RMBTs
116	132	dead>90	360	360	dead noTR	0	90	0	5	<=1	male	3.57	0	no	0	no	0	0	0	0	no	yes	77	92	15	4	Emergency	1.12044817927171	0.65-1.1	1	5	no	yes	no	no	no	no	no	no	168	110	8	28	0	0	0	asa3	no	RMBTs
117	135	dead>90	723	723	dead noTR	0	90	0	7	<=1	male	3.43	0	no	0	no	0	0	0	0	no	no	70	85	15	4	Emergency	1.16618075801749	0.65-1.1	1	20	no	yes	no	no	no	no	no	no	96	105	4	6	0	2	1	asa4	no	RMBTs
118	136	dead>90	288	288	dead noTR	0	90	0	14	<=1	male	2.19	1	no	0	no	0	0	0	0	no	no	91	72	-19	3.5	Elective	1.59817351598174	1.2 up	1	30	no	yes	no	no	no	no	no	no	65	85	5	6	0	0	0	asa3	spel without	RMBTs
119	137	live	2138	2138	censor noTR	0	90	0	17	<=1	male	3.2	0	no	0	no	0	0	0	1	no	no	88	98	10	3.5	Emergency	1.09375	0.65-1.1	1	10	no	yes	no	no	no	no	no	no	48	140	2	4	0	0	0	asa4	spel without	RMBTs
120	138	dead>90	708	708	dead noTR	0	90	0	22	<=1	male	3.17	0	no	0	no	1	0	0	0	no	no	87	72	-15	4	Emergency	1.26182965299685	1.2 up	2	5	no	yes	no	no	no	no	no	no	312	120	13	14	0	0	0	asa3	spel without	LMBTs
121	139	live	1872	1872	TR	0	90	0	29	<=1	male	3.15	0	no	0	no	1	0	0	0	no	yes	84	90	6	4	Emergency	1.26984126984127	1.2 up	1	50	no	yes	no	no	no	no	no	no	62	140	4	5	0	0	0	asa4	spel without	RMBTs
122	140	live	2014	2014	censor noTR	0	90	0	1296	>12	female	10.57	0	no	0	no	0	0	0	0	no	no	75	86	11	4	Emergency	0.378429517502365	<0.65	3	10	no	no	no	no	no	no	no	no	22	160	2	9	0	0	0	asa3	no	RMBTs
123	141	live	19	19	TR	0	90	0	32	1-12	male	3.47	0	no	0	no	0	0	0	0	yes	yes	67	71	4	4	Emergency	1.15273775216138	0.65-1.1	1	2	no	yes	yes	no	no	no	yes	1	648	150	28	43	0	1	1	asa3	no	RMBTs
124	142	live	1991	1991	censor noTR	0	90	0	583	>12	female	9.85	0	no	0	yes	0	0	0	0	no	no	81	92	11	5	Elective	0.50761421319797	<0.65	2	30	no	no	no	no	no	no	no	no	9	165	1	7	0	0	0	asa3	spel without	RMBTs
125	145	live	1145	1145	TR	0	90	0	717	>12	male	13	0	no	0	no	1	1	0	0	no	yes	63	90	27	5	Emergency	0.384615384615385	<0.65	2	50	no	no	yes	no	yes	yes	no	>1	88	155	6	20	0	0	0	asa4	spel with brady	LMBTs
126	147	dead>90	265	265	dead noTR	0	90	0	4	<=1	female	2.6	1	no	1	yes	0	0	0	0	no	no	83	98	15	3.5	Emergency	1.34615384615385	1.2 up	1	10	no	yes	no	no	no	no	no	no	144	140	27	28	0	3	1	asa3	spel without	LMBTs
127	148	live	1920	1920	censor noTR	0	90	0	30	<=1	male	2.6	1	no	0	no	0	0	0	1	no	no	60	85	25	4	Emergency	1.53846153846154	1.2 up	1	6	no	yes	no	no	no	no	no	no	84	185	4	19	0	1	1	asa3	spel without	RMBTs
128	149	live	1917	1917	censor noTR	0	90	0	84	1-12	female	4.85	0	no	0	no	0	0	0	0	no	no	75	85	10	5	Emergency	1.03092783505155	0.65-1.1	1	20	no	no	yes	no	yes	no	no	1	21	95	2	7	0	0	0	asa3	no	RMBTs
129	150	dead<=90	0	0.5	dead noTR	0	0.5	1	3	<=1	male	2.3	1	no	0	no	0	1	0	0	yes	yes	77	60	-17	3.5	Emergency	1.52173913043478	1.2 up	1	5	no	yes	yes	no	yes	yes	no	>1	0	110	1	2	0	0	0	asa4	spel with brady	RMBTs
130	151	dead>90	188	188	dead noTR	0	90	0	128	1-12	female	4.5	0	no	0	no	0	0	0	0	no	yes	76	87	11	4	Emergency	0.888888888888889	0.65-1.1	1	5	no	yes	yes	no	yes	no	no	1	22	150	2	7	0	0	0	asa4	spel without	RMBTs
131	152	live	1890	1890	censor noTR	0	90	0	5	<=1	female	3.42	0	no	0	no	0	0	0	0	no	no	92	96	4	4	Emergency	1.16959064327485	0.65-1.1	1	5	no	yes	no	no	no	no	no	no	216	105	14	37	0	1	0	asa3	no	RMBTs
132	153	live	428	428	TR	0	90	0	1	<=1	female	2.76	1	no	0	no	0	0	0	1	no	no	96	100	4	4	Emergency	1.44927536231884	1.2 up	1	5	no	yes	no	no	no	no	no	no	960	105	49	81	0	3	1	asa3	no	RMBTs
133	157	live	1864	1864	censor noTR	0	90	0	7	<=1	female	2.92	1	no	0	no	0	1	0	0	no	no	87	100	13	3.5	Emergency	1.1986301369863	0.65-1.1	1	10	no	yes	no	no	no	no	no	no	45	165	7	14	0	0	0	asa3	spel without	RMBTs
134	158	live	1858	1858	censor noTR	0	90	0	470	>12	female	7.36	0	no	0	no	0	0	0	0	no	no	72	90	18	4	Elective	0.543478260869565	<0.65	1	20	yes	no	no	no	no	no	no	no	17	120	7	13	0	0	0	asa3	spel without	RMBTs
135	161	dead>90	1424	1424	dead noTR	0	90	0	12	<=1	male	2.96	1	no	0	no	0	0	0	0	no	yes	87	97	10	4	Emergency	1.35135135135135	1.2 up	1	5	no	no	yes	no	yes	no	no	1	48	70	22	23	0	1	0	asa4	spel with brady	RMBTs
136	162	live	1848	1848	TR	0	90	0	16	<=1	female	3.26	0	no	0	no	1	0	0	0	no	no	93	95	2	4	Emergency	1.22699386503067	1.2 up	1	5	no	no	no	no	no	no	no	no	999	105	51	51	0	2	0	asa3	no	RMBTs
137	163	dead>90	1378	1378	dead noTR	0	90	0	627	>12	female	6.32	0	no	0	no	0	0	0	0	no	no	71	90	19	5	Emergency	0.791139240506329	0.65-1.1	2	5	no	no	no	no	no	no	no	no	86	130	5	10	0	0	0	asa3	no	LMBTs
138	164	live	2532	2532	censor noTR	0	90	0	785	>12	female	8.06	0	no	0	no	0	0	0	0	no	no	72	94	22	4	Emergency	0.496277915632754	<0.65	2	5	no	no	no	no	no	no	no	no	21	110	2	8	0	0	0	asa4	no	LMBTs
139	166	live	2454	2454	TR	0	90	0	2	<=1	female	1.9	1	no	0	no	0	0	0	0	no	yes	87	93	6	4	Emergency	2.10526315789474	1.2 up	1	10	no	yes	no	no	no	no	no	no	83	165	12	12	0	0	0	asa4	no	RMBTs
140	167	dead>90	965	965	dead noTR	0	90	0	61	1-12	male	2.78	1	yes	0	no	1	0	0	1	no	no	82	100	18	4	Emergency	1.43884892086331	1.2 up	1	15	no	yes	no	no	no	no	no	no	23	160	12	19	0	0	0	asa3	no	LMBTs
141	168	live	1087	1087	TR	0	90	0	8	<=1	male	2.75	1	no	0	no	0	1	0	0	no	yes	96	100	4	4	Emergency	1.45454545454545	1.2 up	1	10	no	yes	no	no	no	no	no	no	64	135	16	18	0	0	0	asa4	spel without	RMBTs
142	170	live	2489	2489	censor noTR	0	90	0	601	>12	female	7.9	0	no	0	no	0	0	0	0	no	no	81	82	1	5	Elective	0.632911392405063	<0.65	2	10	no	no	no	no	no	no	no	no	24	120	2	32	0	0	0	asa3	no	LMBTs
143	171	live	1815	1815	TR	0	90	0	17	<=1	female	2.78	1	yes	0	no	0	0	0	0	no	no	68	92	24	4	Emergency	1.43884892086331	1.2 up	1	10	no	no	no	no	no	no	no	no	96	105	7	7	0	1	1	asa3	spel without	RMBTs
144	172	dead<=90	31	31	dead noTR	0	31	1	8	<=1	male	1.94	1	no	1	yes	0	0	0	0	no	no	80	93	13	3.5	Emergency	1.80412371134021	1.2 up	1	5	no	yes	no	no	no	no	no	no	744	140	31	32	0	1	0	asa3	spel without	LMBTs
145	173	live	620	620	TR	0	90	0	470	>12	female	7.91	0	no	0	no	0	0	0	0	no	no	70	85	15	4	Emergency	0.505689001264222	<0.65	2	5	no	no	no	no	no	no	no	no	13	100	2	11	0	0	0	asa3	no	LMBTs
146	176	live	2467	2467	censor noTR	0	90	0	11	<=1	male	2.16	1	no	0	no	0	0	0	1	yes	yes	85	100	15	3.5	Emergency	1.62037037037037	1.2 up	1	5	no	yes	yes	no	yes	no	no	1	384	155	21	29	0	0	0	asa4	spel without	LMBTs
147	178	live	2459	2459	censor noTR	0	90	0	60	1-12	male	2.97	1	no	0	no	0	0	0	1	no	no	87	96	9	4	Elective	1.34680134680135	1.2 up	1	10	no	no	no	no	no	no	no	no	816	180	57	72	0	2	0	asa3	spel without	RMBTs
148	179	dead>90	91	91	dead noTR	0	90	0	9	<=1	male	2.98	1	no	0	no	1	0	0	0	no	no	78	86	8	3.5	Emergency	1.1744966442953	0.65-1.1	1	5	no	yes	no	no	no	no	no	no	999	110	74	80	0	1	0	asa3	no	RMBTs
149	181	live	2397	2397	censor noTR	0	90	0	165	1-12	male	7.26	0	no	0	no	0	0	0	0	no	no	85	97	12	4	Elective	0.550964187327824	<0.65	1	40	no	no	no	no	no	no	no	no	139	130	6	14	0	0	0	asa2	no	RMBTs
150	183	dead>90	116	116	dead noTR	0	90	0	4	<=1	female	2.7	1	no	1	yes	0	0	0	0	no	yes	99	96	-3	4	Emergency	1.48148148148148	1.2 up	1	3	no	yes	no	no	no	no	no	no	864	90	37	45	0	0	0	asa4	no	RMBTs
151	184	live	923	923	TR	0	90	0	126	1-12	male	7.25	0	no	0	no	0	0	0	0	no	no	65	95	30	4	Emergency	0.551724137931034	<0.65	1	5	no	no	no	no	no	no	no	no	144	85	7	17	0	1	0	asa3	no	RMBTs
152	185	live	2352	2352	censor noTR	0	90	0	491	>12	female	8.03	0	yes	0	no	0	0	0	0	no	no	80	89	9	4	Elective	0.49813200498132	<0.65	1	20	no	no	no	no	no	no	no	no	0	110	1	9	0	0	0	asa3	no	RMBTs
153	186	live	2349	2349	censor noTR	0	90	0	226	1-12	female	7.5	0	no	0	yes	0	0	0	0	no	yes	60	98	38	5	Emergency	0.666666666666667	0.65-1.1	1	5	no	no	yes	no	yes	no	no	1	12	130	2	10	0	0	0	asa4	spel without	LMBTs
154	187	live	764	764	TR	0	90	0	11	<=1	male	3.09	0	no	0	no	0	0	0	0	no	no	91	97	6	4	Emergency	1.29449838187702	1.2 up	1	5	no	yes	yes	no	no	yes	no	1	57	130	6	7	0	0	0	asa4	spel without	RMBTs
155	188	live	991	991	TR	0	90	0	10	<=1	female	2.72	1	no	0	no	0	0	0	0	no	no	90	98	8	3.5	Emergency	1.28676470588235	1.2 up	1	5	no	yes	no	no	no	no	no	no	87	100	6	73	0	1	0	asa3	no	RMBTs
156	189	dead<=90	49	49	dead noTR	0	49	1	1187	>12	male	8.8	0	yes	0	no	1	0	0	0	no	no	70	86	16	5	Elective	0.568181818181818	<0.65	1	20	no	no	no	no	no	no	no	no	63	135	4	62	0	2	0	asa3	no	RMBTs
157	190	live	562	562	TR	0	90	0	325	1-12	male	8.5	0	no	0	no	0	0	0	0	no	no	78	90	12	5	Elective	0.588235294117647	<0.65	1	10	no	no	no	no	no	no	no	no	9	155	2	10	0	0	0	asa4	no	LMBTs
158	191	dead<=90	17	17	dead noTR	0	17	1	4	<=1	female	2.83	1	no	0	no	0	0	0	0	no	yes	100	100	0	3.5	Emergency	1.23674911660777	1.2 up	1	3	no	yes	no	no	no	no	no	no	408	90	17	21	0	2	1	asa3	no	RMBTs
159	192	live	1470	1470	TR	0	90	0	1	<=1	male	2	1	no	0	no	0	0	0	0	no	no	91	100	9	4	Emergency	2	1.2 up	1	10	no	yes	no	no	no	no	no	no	9	100	5	8	0	0	0	asa3	no	RMBTs
160	194	live	2235	2235	censor noTR	0	90	0	374	>12	male	6.4	0	no	0	no	0	0	0	0	no	no	78	85	7	4	Elective	0.625	<0.65	1	5	no	no	no	no	no	no	no	no	480	120	22	29	0	1	1	asa3	no	RMBTs
161	197	dead<=90	8	8	dead noTR	0	8	1	6	<=1	female	3	0	no	0	no	0	0	0	0	no	no	87	100	13	3.5	Emergency	1.16666666666667	0.65-1.1	1	5	no	yes	no	no	no	no	no	no	192	105	8	9	0	2	1	asa3	no	RMBTs
162	198	live	1477	1477	TR	0	90	0	860	>12	male	10	0	no	0	no	0	0	0	0	no	no	76	92	16	5	Elective	0.5	<0.65	1	20	no	no	no	no	no	no	no	no	18	125	2	10	0	0	0	asa3	no	LMBTs
163	199	dead<=90	1	1	dead noTR	0	1	1	142	1-12	female	7.04	0	yes	0	no	0	0	0	0	no	no	89	70	-19	4	Elective	0.568181818181818	<0.65	1	8	no	no	no	no	no	no	no	no	23	120	1	8	0	1	1	asa3	no	LMBTs
164	200	live	666	666	TR	0	90	0	1390	>12	female	10	0	no	0	no	1	0	0	0	no	no	65	75	10	5	Emergency	0.5	<0.65	5	20	no	no	yes	no	yes	no	no	1	384	120	17	73	0	1	0	asa3	spel with brady	RMBTs
165	201	live	2200	2200	censor noTR	0	90	0	868	>12	male	11.6	0	no	0	no	0	0	0	0	no	no	61	96	35	5	Emergency	0.431034482758621	<0.65	2	20	yes	no	yes	no	yes	no	no	1	70	140	4	10	0	0	0	asa4	spel without	RMBTs
166	206	dead<=90	7	7	dead noTR	0	7	1	2	<=1	female	2	1	no	0	no	0	0	0	0	no	yes	79	90	11	4	Emergency	2	1.2 up	1	5	no	yes	yes	no	yes	yes	yes	>1	168	170	7	8	0	0	0	asa4	no	RMBTs
167	207	dead>90	107	107	dead noTR	0	90	0	13	<=1	female	2.43	1	no	0	no	0	0	0	0	no	no	88	100	12	4	Emergency	1.64609053497942	1.2 up	1	10	no	yes	no	no	no	no	no	no	999	105	49	52	0	0	0	asa3	spel without	RMBTs
168	208	dead<=90	2	2	dead noTR	0	2	1	633	>12	male	9.3	0	no	0	no	0	0	1	0	no	yes	61	85	24	5	Emergency	0.537634408602151	<0.65	1	10	no	no	yes	no	yes	no	no	1	30	105	2	3	0	0	0	asa4	spel without	LMBTs
169	209	dead>90	259	259	dead noTR	0	90	0	7	<=1	male	3.44	0	no	1	yes	0	0	0	0	no	no	85	96	11	4	Emergency	1.16279069767442	0.65-1.1	1	10	no	yes	no	no	no	no	no	no	43	120	11	30	0	0	0	asa3	no	LMBTs
170	212	live	723	723	TR	0	90	0	579	>12	female	11.5	0	no	0	no	0	0	0	0	no	no	76	96	20	5	Elective	0.434782608695652	<0.65	2	30	no	no	no	no	no	no	no	no	94	130	6	13	0	0	0	asa3	no	LMBTs
171	213	dead>90	896	896	dead noTR	0	90	0	14	<=1	male	2.58	1	no	0	no	0	0	0	0	no	yes	100	100	0	4	Emergency	1.55038759689922	1.2 up	1	15	no	yes	no	no	no	no	no	no	33	120	12	12	0	0	0	asa4	spel without	LMBTs
172	218	live	239	239	TR	0	90	0	20	<=1	male	3.5	0	no	0	no	0	0	0	0	no	yes	84	90	6	4	Emergency	1.14285714285714	0.65-1.1	1	30	no	yes	no	no	no	no	no	no	128	120	20	21	0	0	0	asa3	no	RMBTs
173	221	dead>90	2655	2655	dead noTR	0	90	0	341	1-12	male	8.13	0	no	0	no	0	0	0	0	no	no	70	78	8	5	Emergency	0.615006150061501	<0.65	1	5	no	no	no	no	no	no	no	no	696	105	32	36	0	1	1	asa3	no	RMBTs
174	222	dead<=90	19	19	dead noTR	0	19	1	80	1-12	male	5.04	0	no	1	no	0	0	0	0	yes	no	88	94	6	3.5	Elective	0.694444444444444	0.65-1.1	1	25	no	no	no	no	no	no	no	no	22	145	19	23	0	0	0	asa3	spel without	RMBTs
175	223	live	2783	2783	censor noTR	0	90	0	5	<=1	male	2.5	1	no	0	no	0	0	0	0	no	yes	95	100	5	3	Emergency	1.2	1.2 up	1	10	no	yes	no	no	no	no	no	no	192	160	9	75	0	1	1	asa3	spel without	RMBTs
176	224	live	428	428	TR	0	90	0	1239	>12	male	12.8	0	no	0	no	0	0	0	0	no	no	70	98	28	5	Elective	0.390625	<0.65	2	20	no	no	no	no	no	no	no	no	1	120	1	7	0	0	0	asa3	no	LMBTs
177	225	dead>90	1457	1457	dead noTR	0	90	0	3	<=1	female	2.58	1	no	0	no	0	0	0	0	no	no	84	99	15	4	Emergency	1.55038759689922	1.2 up	1	2	no	yes	yes	no	no	yes	no	1	120	105	5	6	0	1	0	asa3	no	RMBTs
178	226	live	1511	1511	TR	0	90	0	138	1-12	male	5.7	0	no	1	no	0	0	0	0	no	yes	66	86	20	4	Emergency	0.701754385964912	0.65-1.1	1	8	no	no	yes	no	yes	no	no	1	22	85	2	8	0	0	0	asa4	no	RMBTs
179	227	live	551	551	TR	0	90	0	74	1-12	female	4	0	no	0	no	0	0	0	0	no	no	75	84	9	4	Emergency	1	0.65-1.1	1	5	no	no	yes	no	yes	no	no	1	144	105	7	15	0	0	0	asa4	no	RMBTs
180	228	live	2697	2697	TR	0	90	0	1275	>12	male	10	0	no	0	no	0	0	0	0	no	no	67	93	26	5	Emergency	0.5	<0.65	2	5	yes	no	no	no	no	no	no	no	36	125	10	7	0	0	0	asa3	no	LMBTs
181	229	dead<=90	1	1	dead noTR	0	1	1	14	<=1	male	2.75	1	no	0	no	0	0	0	0	no	no	85	98	13	3.5	Emergency	1.27272727272727	1.2 up	1	5	no	yes	no	no	no	no	no	no	3	120	1	1	0	0	0	asa3	no	RMBTs
182	230	dead>90	155	155	dead noTR	0	90	0	4	<=1	male	2.5	1	no	0	no	0	0	0	0	no	yes	85	97	12	4	Elective	1.6	1.2 up	1	10	no	yes	no	no	no	no	no	no	999	105	102	113	1	1	0	asa4	no	RMBTs
183	232	live	2717	2717	censor noTR	0	90	0	970	>12	female	7.4	0	yes	0	no	0	0	0	1	no	no	88	95	7	4	Emergency	0.54054054054054	<0.65	2	20	no	no	no	no	no	no	no	no	0	135	1	13	0	0	0	asa3	no	LMBTs
184	233	live	2707	2707	censor noTR	0	90	0	53	1-12	female	5	0	no	0	no	0	0	0	0	no	yes	70	97	27	4	Elective	0.8	0.65-1.1	1	5	no	no	yes	no	yes	no	no	1	216	90	62	62	0	2	0	asa3	no	RMBTs
185	234	dead>90	126	126	dead noTR	0	90	0	36	1-12	male	2.39	1	no	0	yes	0	0	0	0	no	no	45	99	54	4	Emergency	1.67364016736402	1.2 up	1	5	no	no	yes	no	yes	no	no	1	35	95	6	7	0	0	0	asa4	spel without	RMBTs
186	235	live	2512	2512	TR	0	90	0	227	1-12	male	5.9	0	no	0	no	0	0	0	0	no	no	69	92	23	5	Emergency	0.847457627118644	0.65-1.1	1	5	no	no	no	no	no	no	no	no	18	95	2	12	0	0	0	asa3	no	RMBTs
187	239	live	1865	1865	TR	0	90	0	2	<=1	male	2.99	1	no	0	no	0	0	0	0	no	yes	77	100	23	4	Emergency	1.33779264214047	1.2 up	1	15	no	yes	no	no	no	no	no	no	648	125	50	40	0	1	0	asa4	no	RMBTs
188	241	live	320	320	TR	0	90	0	32	1-12	male	3.6	0	no	0	no	0	0	0	0	no	no	70	100	30	4	Emergency	1.11111111111111	0.65-1.1	1	15	no	yes	yes	no	yes	no	no	1	42	145	4	9	0	0	0	asa4	spel without	RMBTs
189	242	live	2640	2640	TR	0	90	0	927	>12	female	10.83	0	no	0	no	0	0	0	0	no	no	81	92	11	5	Elective	0.461680517082179	<0.65	2	70	no	no	no	no	no	no	no	no	12	130	2	8	0	0	0	asa3	spel without	RMBTs
190	243	live	1459	1459	TR	0	90	0	694	>12	female	8.75	0	no	0	no	0	0	0	0	no	no	78	91	13	5	Emergency	0.571428571428571	<0.65	1	20	no	no	no	no	no	no	no	no	0	115	1	18	0	0	0	asa3	no	RMBTs
191	246	dead<=90	1	1	dead noTR	0	1	1	263	1-12	male	7.75	0	no	1	yes	0	0	0	0	no	no	75	93	18	5	Emergency	0.645161290322581	<0.65	2	3	no	no	yes	no	yes	no	no	1	18	80	1	1	0	0	0	asa4	no	RMBTs
192	247	dead<=90	15	15	dead noTR	0	15	1	111	1-12	male	5.04	0	no	0	no	1	0	0	1	no	yes	86	96	10	4	Emergency	0.793650793650794	0.65-1.1	1	10	no	no	no	no	no	no	no	no	360	135	15	22	0	0	0	asa3	spel with brady	LMBTs
193	249	dead<=90	28	28	dead noTR	0	28	1	2	<=1	male	3.2	0	no	0	no	0	0	0	0	yes	yes	88	93	5	3.5	Emergency	1.09375	0.65-1.1	1	30	no	yes	yes	no	no	yes	no	1	43	225	22	25	0	1	0	asa4	spel without	RMBTs
194	251	live	2162	2162	TR	0	90	0	860	>12	female	11	0	no	0	no	0	0	0	0	no	no	75	96	21	5	Emergency	0.454545454545455	<0.65	1	20	yes	no	no	no	no	no	no	no	312	130	20	17	0	0	0	asa4	spel without	RMBTs
195	252	dead<=90	3	3	dead noTR	0	3	1	3	<=1	male	2.5	1	no	0	yes	0	0	0	0	no	no	90	96	6	3	Emergency	1.2	1.2 up	1	5	no	yes	no	no	no	no	no	no	64	120	3	5	0	1	1	asa3	no	RMBTs
196	253	live	1854	1854	TR	0	90	0	762	>12	male	10	0	no	0	no	0	0	0	0	no	no	66	91	25	5	Emergency	0.5	<0.65	1	10	no	no	yes	no	yes	no	no	1	68	110	4	5	0	0	0	asa3	no	LMBTs
197	254	dead>90	1378	1378	dead noTR	0	90	0	1	<=1	male	3.85	0	no	0	yes	0	0	0	0	no	no	81	100	19	3.5	Emergency	0.909090909090909	0.65-1.1	1	10	no	yes	no	no	no	no	no	no	192	130	22	28	0	0	0	asa3	no	RMBTs
198	255	dead<=90	0	0.5	dead noTR	0	0.5	1	476	>12	male	6.2	0	no	0	no	1	0	0	0	no	yes	86	0	-86	4	Emergency	0.645161290322581	<0.65	2	20	no	no	yes	no	yes	no	no	1	0	170	0	14	0	0	0	asa4	spel with brady	RMBTs
199	257	live	3273	3273	censor noTR	0	90	0	861	>12	male	10.5	0	no	1	yes	0	0	0	0	no	no	80	90	10	5	Elective	0.476190476190476	<0.65	1	20	no	no	no	no	no	no	no	no	0	125	1	13	0	0	0	asa3	no	RMBTs
200	258	live	3283	3283	censor noTR	0	90	0	34	1-12	female	2.78	1	no	0	no	0	0	0	0	no	no	67	88	21	3.5	Emergency	1.2589928057554	1.2 up	1	10	no	no	yes	no	yes	no	no	1	37	125	3	7	0	0	0	asa4	spel with brady	RMBTs
201	259	live	3278	3278	censor noTR	0	90	0	536	>12	female	7.1	0	no	0	yes	0	0	0	0	no	no	78	92	14	5	Elective	0.704225352112676	0.65-1.1	2	10	no	no	no	no	no	no	no	no	0	135	1	11	0	0	0	asa3	no	RMBTs
202	260	live	3266	3266	censor noTR	0	90	0	529	>12	male	7.76	0	no	0	no	1	0	0	1	no	no	77	96	19	5	Emergency	0.644329896907217	<0.65	1	10	yes	no	no	no	no	no	no	no	15	130	2	18	0	0	0	asa3	no	RMBTs
203	261	live	2856	2856	TR	0	90	0	282	1-12	male	6.9	0	no	0	no	0	0	0	0	no	no	66	94	28	4	Emergency	0.579710144927536	<0.65	1	50	no	no	no	no	no	no	no	no	21	150	1	23	0	0	0	asa3	no	RMBTs
204	262	dead<=90	1	1	dead noTR	0	1	1	13	<=1	male	2.14	1	no	1	yes	0	0	0	1	no	yes	94	100	6	4	Emergency	1.86915887850467	1.2 up	1	40	no	yes	no	no	no	no	no	no	5	140	1	8	0	0	0	asa3	spel without	RMBTs
205	263	live	1682	1682	TR	0	90	0	379	>12	female	5.7	0	no	0	no	0	0	0	0	no	no	75	92	17	4	Emergency	0.701754385964912	0.65-1.1	2	10	no	no	no	no	no	no	no	no	24	145	3	33	0	2	1	asa3	no	RMBTs
206	264	live	413	413	TR	0	90	0	16	<=1	female	1.9	1	yes	1	no	1	0	0	0	no	no	60	80	20	3.5	Emergency	1.84210526315789	1.2 up	1	10	no	no	no	no	no	no	no	no	69	130	37	37	0	1	1	asa3	spel without	RMBTs
207	265	live	1083	1083	TR	0	90	0	809	>12	male	10	0	no	0	no	0	0	0	0	no	no	88	88	0	5	Elective	0.5	<0.65	1	20	yes	no	no	no	no	no	no	no	20	115	2	16	0	0	0	asa3	no	RMBTs
208	266	dead<=90	10	10	dead noTR	0	10	1	60	1-12	female	4.5	0	no	0	no	0	0	0	0	no	yes	73	90	17	3.5	Emergency	0.777777777777778	0.65-1.1	1	5	no	yes	yes	no	yes	no	no	1	72	100	4	10	0	0	0	asa4	spel without	LMBTs
209	267	dead>90	632	632	dead noTR	0	90	0	3	<=1	male	1.48	1	no	0	no	0	0	0	0	no	yes	90	98	8	3.5	Emergency	2.36486486486486	1.2 up	1	30	no	yes	yes	no	no	yes	no	1	43	170	24	37	0	1	1	asa3	spel without	RMBTs
210	268	live	1827	1827	TR	0	90	0	398	>12	male	8.4	0	no	0	no	1	0	0	0	no	no	67	100	33	5	Elective	0.595238095238095	<0.65	2	20	yes	no	yes	no	yes	no	no	1	46	115	3	16	0	1	0	asa3	no	LMBTs
211	269	dead<=90	16	16	dead noTR	0	16	1	2	<=1	male	3.16	0	no	0	no	0	0	0	0	no	yes	89	97	8	3.5	Emergency	1.10759493670886	0.65-1.1	1	15	no	yes	no	no	no	no	no	no	108	130	16	17	0	0	0	asa4	spel without	RMBTs
212	271	live	2274	2274	TR	0	90	0	556	>12	male	8.2	0	yes	0	no	0	0	0	0	no	no	68	83	15	5	Elective	0.609756097560976	<0.65	2	60	no	no	no	no	no	no	no	no	45	140	1	11	0	0	0	asa3	spel without	LMBTs
213	273	dead>90	2404	2404	dead noTR	0	90	0	4	<=1	female	2.85	1	no	0	no	0	0	0	0	no	no	87	100	13	3.5	Emergency	1.2280701754386	1.2 up	1	50	no	no	no	no	no	no	no	no	39	170	4	9	0	0	0	asa3	no	RMBTs
214	275	dead<=90	32	32	dead noTR	0	32	1	3	<=1	male	3.15	0	no	0	no	0	0	0	0	no	yes	88	83	-5	4	Emergency	1.26984126984127	1.2 up	1	10	no	yes	no	no	no	no	no	no	768	155	32	33	0	0	0	asa4	spel without	RMBTs
215	276	dead<=90	1	1	dead noTR	0	1	1	876	>12	male	10	0	no	0	yes	1	0	0	0	no	yes	76	78	2	5	Emergency	0.5	<0.65	2	5	no	no	yes	no	yes	no	no	1	22	120	1	1	0	0	0	asa4	spel with brady	RMBTs
216	278	live	3145	3145	censor noTR	0	90	0	391	>12	male	11	0	no	0	no	0	0	0	0	no	no	80	95	15	5	Emergency	0.454545454545455	<0.65	1	450	no	no	no	no	no	no	no	no	36	170	3	12	0	0	0	asa3	no	LMBTs
217	279	dead>90	314	314	dead noTR	0	90	0	1146	>12	female	9.2	0	no	0	no	0	0	0	0	no	no	86	93	7	5	Emergency	0.543478260869565	<0.65	2	10	no	no	no	no	no	no	no	no	0	160	5	28	0	1	0	asa3	no	LMBTs
218	280	live	2093	2093	TR	0	90	0	1452	>12	male	12.1	0	no	0	no	0	0	0	0	no	no	75	94	19	5	Elective	0.413223140495868	<0.65	1	20	no	no	no	no	no	no	no	no	46	165	3	14	0	0	0	asa3	no	RMBTs
219	281	live	3115	3115	censor noTR	0	90	0	38	1-12	male	3.4	0	no	0	no	1	1	0	0	no	yes	80	93	13	4	Emergency	1.17647058823529	0.65-1.1	1	8	no	yes	no	no	no	no	no	no	532	115	40	48	0	0	0	asa4	no	RMBTs
220	283	live	1860	1860	TR	0	90	0	645	>12	male	10.5	0	no	0	no	0	0	0	0	no	no	86	97	11	5	Elective	0.476190476190476	<0.65	1	10	no	no	no	no	no	no	no	no	8	120	2	22	0	0	0	asa3	no	RMBTs
221	284	live	3090	3090	censor noTR	0	90	0	2	<=1	male	2.43	1	no	0	no	0	0	0	0	no	no	80	83	3	3.5	Emergency	1.440329218107	1.2 up	1	3	no	yes	no	no	no	no	no	no	12	100	16	18	0	0	0	asa3	no	RMBTs
222	285	live	574	574	TR	0	90	0	1001	>12	male	12.6	0	no	0	no	0	0	0	0	no	no	70	90	20	5	Emergency	0.396825396825397	<0.65	1	30	yes	no	no	no	no	no	no	no	18	120	2	12	0	0	0	asa3	no	RMBTs
223	286	live	1969	1969	TR	0	90	0	617	>12	female	8.34	0	no	0	no	0	0	0	0	no	no	70	97	27	5	Elective	0.599520383693046	<0.65	1	10	no	no	no	no	no	no	no	no	16	105	2	14	0	0	0	asa3	no	RMBTs
224	288	live	3052	3052	censor noTR	0	90	0	18	<=1	male	2.86	1	no	0	no	1	1	0	0	no	yes	81	100	19	3.5	Emergency	1.22377622377622	1.2 up	1	20	no	yes	no	no	no	no	no	no	63	135	6	19	0	0	0	asa4	no	RMBTs
225	289	live	477	477	TR	0	90	0	5	<=1	female	2.4	1	no	0	no	0	0	0	0	no	no	85	98	13	4	Emergency	1.66666666666667	1.2 up	1	15	no	yes	no	no	no	no	no	no	42	130	4	9	0	0	0	asa3	no	RMBTs
226	290	dead<=90	0	0.5	dead noTR	0	0.5	1	129	1-12	female	4	0	yes	1	yes	0	0	0	0	no	yes	77	0	-77	4.5	Emergency	1.125	0.65-1.1	1	15	no	yes	yes	no	yes	no	no	1	0	210	0	1	0	0	0	asa4	spel without	RMBTs
227	291	live	2001	2001	TR	0	90	0	206	1-12	female	6.35	0	no	0	no	0	0	0	0	no	no	66	99	33	5	Elective	0.78740157480315	0.65-1.1	1	5	no	no	no	no	no	no	no	no	1	130	1	7	0	0	0	asa3	no	RMBTs
228	292	dead>90	1096	1096	dead noTR	0	90	0	295	1-12	female	7.3	0	no	0	no	0	0	0	0	no	no	79	100	21	5	Elective	0.684931506849315	0.65-1.1	1	10	no	no	no	no	no	no	no	no	8	130	1	11	0	0	0	asa3	no	RMBTs
229	294	live	270	270	TR	0	90	0	1	<=1	female	3.7	0	no	0	no	0	0	0	0	no	no	83	96	13	4	Emergency	1.08108108108108	0.65-1.1	1	80	no	yes	yes	no	no	yes	no	1	66	200	22	22	0	0	0	asa3	spel without	RMBTs
230	295	dead>90	473	473	dead noTR	0	90	0	4	<=1	male	2.5	1	no	0	no	0	0	0	0	no	no	82	97	15	3.5	Emergency	1.4	1.2 up	1	20	no	yes	no	no	no	no	no	no	35	130	12	12	0	0	0	asa3	spel with brady	LMBTs
231	297	live	1317	1317	TR	0	90	0	34	1-12	male	3.5	0	no	0	no	0	0	0	0	no	yes	96	95	-1	3	Emergency	0.857142857142857	0.65-1.1	1	30	no	yes	no	no	no	no	no	no	192	150	8	65	0	4	1	asa4	no	RMBTs
232	298	live	3000	3000	censor noTR	0	90	0	533	>12	male	12	0	no	0	no	0	0	0	0	no	no	84	91	7	5	Elective	0.416666666666667	<0.65	2	50	no	no	no	no	no	no	no	no	0	165	1	11	0	0	0	asa3	no	RMBTs
233	300	live	675	675	TR	0	90	0	115	1-12	male	5	0	yes	0	no	0	0	0	0	no	no	79	93	14	4	Emergency	0.8	0.65-1.1	1	15	no	no	no	no	no	no	no	no	58	120	4	8	0	0	0	asa3	no	RMBTs
234	301	live	846	846	TR	0	90	0	1041	>12	male	11.8	0	no	0	no	0	0	0	0	no	no	79	94	15	5	Emergency	0.423728813559322	<0.65	2	10	no	no	no	no	no	no	no	no	0	130	2	10	0	0	0	asa3	no	LMBTs
235	302	live	2853	2853	TR	0	90	0	688	>12	male	8.8	0	yes	0	no	0	0	0	0	no	no	80	91	11	5	Emergency	0.568181818181818	<0.65	1	5	no	no	no	no	no	no	no	no	0	120	2	12	0	0	0	asa3	no	RMBTs
236	303	dead>90	183	183	dead noTR	0	90	0	3	<=1	male	2.75	1	no	0	no	0	0	0	0	no	yes	90	95	5	3.5	Emergency	1.27272727272727	1.2 up	1	8	no	yes	no	no	no	no	no	no	576	105	38	40	0	0	0	asa3	no	RMBTs
237	304	live	1085	1085	TR	0	90	0	5	<=1	female	3.08	0	no	0	no	0	0	0	0	no	no	92	100	8	3.5	Elective	1.13636363636364	0.65-1.1	1	10	no	yes	no	no	no	no	no	no	91	110	4	7	0	1	0	asa3	no	RMBTs
238	305	dead<=90	17	17	dead noTR	0	17	1	3	<=1	male	2.87	1	no	0	no	0	0	0	0	no	yes	89	99	10	3.5	Emergency	1.21951219512195	1.2 up	1	5	no	yes	yes	no	no	yes	no	1	336	120	17	18	0	1	0	asa3	spel without	RMBTs
239	306	dead<=90	2	2	dead noTR	0	2	1	18	<=1	female	2.45	1	yes	0	no	0	0	0	0	no	no	65	88	23	3.5	Emergency	1.42857142857143	1.2 up	1	80	no	no	no	no	no	no	no	no	41	240	2	2	0	1	0	asa3	spel without	LMBTs
240	307	dead>90	91	91	dead noTR	0	90	0	208	1-12	female	5	0	no	0	no	0	0	0	0	no	no	78	77	-1	4	Elective	0.8	0.65-1.1	1	10	no	no	yes	no	yes	no	no	1	96	100	6	11	0	0	0	asa3	no	RMBTs
241	308	live	2929	2929	censor noTR	0	90	0	958	>12	male	13.2	0	no	0	no	0	1	0	0	no	no	86	100	14	4	Emergency	0.303030303030303	<0.65	1	80	no	no	yes	no	yes	no	no	1	58	145	5	8	0	0	0	asa4	no	RMBTs
242	310	live	3022	3022	TR	0	90	0	667	>12	male	9.78	0	no	0	no	0	0	0	0	no	no	80	93	13	5	Emergency	0.511247443762781	<0.65	1	50	no	no	no	no	no	no	no	no	24	140	2	15	0	0	0	asa3	no	RMBTs
243	311	live	692	692	TR	0	90	0	146	1-12	female	5.6	0	no	0	no	0	0	0	0	no	no	70	82	12	3	Elective	0.535714285714286	<0.65	1	30	no	no	no	no	no	no	no	no	66	120	2	30	0	0	0	asa3	spel without	RMBTs
244	312	dead<=90	70	70	dead noTR	0	70	1	14	<=1	male	2.44	1	yes	1	yes	0	0	0	0	no	yes	85	93	8	3	Emergency	1.22950819672131	1.2 up	1	10	no	yes	no	no	no	no	no	no	648	120	41	44	0	0	0	asa3	no	RMBTs
245	313	live	3639	3639	censor noTR	0	90	0	943	>12	male	11.7	0	yes	0	no	0	0	0	0	no	no	72	81	9	5	Emergency	0.427350427350427	<0.65	1	145	no	no	no	no	no	no	no	no	2	145	2	8	0	0	0	asa3	no	RMBTs
246	318	live	543	543	TR	0	90	0	365	1-12	female	9.24	0	no	0	no	0	0	0	0	no	no	72	87	15	4	Elective	0.432900432900433	<0.65	1	20	yes	no	no	no	no	no	no	no	21	130	3	10	0	0	0	asa3	no	LMBTs
247	320	live	2040	2040	TR	0	90	0	263	1-12	male	9.27	0	no	0	no	0	0	0	0	no	no	85	91	6	4	Elective	0.431499460625674	<0.65	1	10	no	no	no	no	no	no	no	no	22	130	3	17	0	1	0	asa3	no	LMBTs
248	321	live	2525	2525	TR	0	90	0	628	>12	male	11.9	0	no	0	no	0	0	0	0	no	no	78	97	19	5	Elective	0.420168067226891	<0.65	1	30	no	no	no	no	no	no	no	no	17	120	2	14	0	1	0	asa3	no	RMBTs
249	322	live	2044	2044	TR	0	90	0	17	<=1	female	3.24	0	no	0	no	0	0	0	0	no	yes	90	77	-13	3	Elective	0.925925925925926	0.65-1.1	1	10	no	yes	no	no	no	no	no	no	48	145	19	69	0	0	0	asa3	spel with brady	LMBTs
250	323	live	3590	3590	censor noTR	0	90	0	99	1-12	female	2.2	1	yes	0	no	0	0	0	1	no	no	72	66	-6	3	Emergency	1.36363636363636	1.2 up	1	40	no	no	no	no	no	no	no	no	90	80	5	12	0	1	1	asa2	spel without	RMBTs
251	325	live	2222	2222	TR	0	90	0	14	<=1	male	3.12	0	no	0	no	1	0	0	0	no	no	86	98	12	3.5	Emergency	1.12179487179487	0.65-1.1	1	10	no	yes	no	no	no	no	no	no	696	150	33	47	0	0	0	asa3	spel without	RMBTs
252	326	live	152	152	TR	0	90	0	1388	>12	female	11	0	no	0	no	0	0	0	0	no	no	81	96	15	5	Elective	0.454545454545455	<0.65	2	40	no	no	no	no	no	no	no	no	18	125	2	15	0	0	0	asa3	no	LMBTs
253	327	dead>90	708	708	dead noTR	0	90	0	22	<=1	female	4.17	0	no	0	no	0	0	0	0	no	yes	80	87	7	4	Emergency	0.959232613908873	0.65-1.1	1	10	no	yes	yes	no	no	yes	no	1	312	140	16	56	0	1	1	asa3	spel without	RMBTs
254	328	live	2204	2204	TR	0	90	0	982	>12	female	11	0	no	0	no	0	0	0	1	no	no	88	93	5	4	Elective	0.363636363636364	<0.65	2	50	no	no	no	no	no	no	no	no	0	140	1	8	0	0	0	asa3	no	RMBTs
255	329	live	559	559	TR	0	90	0	1422	>12	female	14	0	no	0	no	0	0	0	0	no	no	78	98	20	5	Elective	0.357142857142857	<0.65	2	30	no	no	no	no	no	no	no	no	0	225	2	7	0	0	0	asa3	spel without	LMBTs
256	330	live	3541	3541	TR	0	90	0	30	<=1	female	3.47	0	no	0	no	0	0	0	0	no	no	71	93	22	3.5	Emergency	1.00864553314121	0.65-1.1	1	10	no	no	no	no	no	no	no	no	68	105	11	19	0	0	0	asa3	no	RMBTs
257	331	live	3491	3491	TR	0	90	0	483	>12	male	7.49	0	no	0	no	0	0	0	0	no	no	73	90	17	4	Emergency	0.534045393858478	<0.65	1	30	no	no	no	no	no	no	no	no	45	140	3	11	0	0	0	asa3	no	RMBTs
258	333	live	2386	2386	TR	0	90	0	30	<=1	male	2.5	1	yes	0	no	1	0	1	0	no	yes	87	90	3	3.5	Emergency	1.4	1.2 up	1	3	no	yes	no	no	no	no	no	no	68	110	5	13	0	0	0	asa4	spel with brady	RMBTs
259	334	live	1156	1156	TR	0	90	0	511	>12	male	9	0	no	0	no	0	0	0	0	no	no	74	96	22	5	Elective	0.555555555555556	<0.65	1	20	yes	no	no	no	no	no	no	no	0	140	2	12	0	0	0	asa3	spel without	RMBTs
260	336	dead<=90	11	11	dead noTR	0	11	1	186	1-12	female	6.21	0	no	0	no	0	0	0	0	no	yes	69	77	8	5	Emergency	0.805152979066023	0.65-1.1	1	30	no	no	yes	no	no	yes	no	1	264	120	11	12	0	1	0	asa3	spel without	RMBTs
261	338	live	2617	2617	TR	0	90	0	213	1-12	male	6	0	yes	0	no	0	0	0	0	no	no	68	89	21	5	Elective	0.833333333333333	0.65-1.1	1	50	no	no	no	no	no	no	no	no	120	160	7	13	0	0	0	asa3	no	RMBTs
262	340	live	1374	1374	TR	0	90	0	34	1-12	female	3.24	0	no	1	no	1	0	0	0	no	yes	80	86	6	3.5	Emergency	1.08024691358025	0.65-1.1	1	10	no	yes	no	no	no	no	no	no	66	95	7	15	0	0	0	asa3	no	RMBTs
263	341	live	238	238	TR	0	90	0	7	<=1	male	2.88	1	no	0	no	0	0	0	0	no	no	89	91	2	3.5	Emergency	1.21527777777778	1.2 up	1	40	no	yes	no	no	no	no	no	no	48	130	9	17	0	0	0	asa3	spel with brady	RMBTs
264	345	live	1255	1255	TR	0	90	0	83	1-12	male	5.6	0	no	0	no	0	0	0	0	no	no	82	93	11	3.5	Elective	0.625	<0.65	1	15	no	no	no	no	no	no	no	no	19	155	2	13	0	0	0	asa3	spel without	RMBTs
265	347	dead<=90	53	53	dead noTR	0	53	1	60	1-12	male	3.5	0	no	0	no	0	0	1	0	no	yes	76	82	6	5	Emergency	1.42857142857143	1.2 up	1	10	no	yes	yes	yes	no	yes	no	>1	80	120	5	11	0	0	0	asa4	spel without	RMBTs
266	349	dead<=90	1	1	dead noTR	0	1	1	52	1-12	female	2.7	1	no	0	no	0	0	0	0	no	no	89	100	11	3	Emergency	1.11111111111111	0.65-1.1	1	30	no	no	no	no	no	no	no	no	3	140	1	11	0	0	0	asa3	no	RMBTs
267	350	live	1268	1268	TR	0	90	0	38	1-12	female	3.2	0	no	0	no	0	0	1	0	no	yes	40	85	45	4	Emergency	1.25	1.2 up	1	10	no	no	yes	no	yes	no	no	1	36	150	3	8	0	0	0	asa4	spel without	RMBTs
268	351	dead>90	1799	1799	dead noTR	0	90	0	1362	>12	male	12.8	0	no	0	no	0	0	0	0	no	no	85	90	5	4	Emergency	0.3125	<0.65	1	20	yes	no	no	no	no	no	no	no	60	135	4	25	0	0	0	asa3	no	RMBTs
269	352	dead>90	543	543	dead noTR	0	90	0	1	<=1	female	3.3	0	no	0	no	0	0	0	0	no	yes	97	98	1	4	Emergency	1.21212121212121	1.2 up	1	40	no	yes	yes	no	no	yes	no	1	67	155	5	5	0	0	0	asa3	no	RMBTs
270	354	live	2233	2233	TR	0	90	0	204	1-12	female	4.8	0	yes	0	no	0	0	0	0	no	no	75	93	18	4	Emergency	0.833333333333333	0.65-1.1	2	15	no	no	no	no	no	no	no	no	67	150	3	9	0	0	0	asa3	no	LMBTs
271	355	live	3378	3378	censor noTR	0	90	0	756	>12	male	8.1	0	no	0	no	0	0	0	0	no	no	72	88	16	5	Elective	0.617283950617284	<0.65	1	30	no	no	no	no	no	no	no	no	20	120	1	8	0	0	0	asa3	no	RMBTs
272	357	live	347	347	TR	0	90	0	2	<=1	male	3.24	0	no	0	no	0	0	0	0	no	yes	92	95	3	4	Emergency	1.23456790123457	1.2 up	1	30	no	yes	yes	no	no	yes	no	1	40	115	12	13	0	0	0	asa4	spel without	RMBTs
273	360	dead>90	149	149	dead noTR	0	90	0	435	>12	female	7.5	0	no	0	no	0	0	0	0	no	no	82	96	14	4	Emergency	0.533333333333333	<0.65	1	20	no	no	no	no	no	no	no	no	43	120	3	10	0	0	0	asa3	no	RMBTs
274	361	dead<=90	1	1	dead noTR	0	1	1	6	<=1	female	2.68	1	no	0	no	0	0	0	0	no	yes	85	92	7	3.5	Elective	1.30597014925373	1.2 up	1	10	no	yes	no	no	no	no	no	no	8	130	1	2	0	1	1	asa3	no	RMBTs
275	363	dead<=90	11	11	dead noTR	0	11	1	43	1-12	male	4.39	0	no	0	no	1	1	0	0	no	yes	87	100	13	5	Emergency	1.13895216400911	0.65-1.1	1	40	no	yes	yes	no	no	yes	no	1	264	150	11	41	0	2	0	asa3	spel without	RMBTs
276	365	live	2198	2198	TR	0	90	0	869	>12	male	8	0	no	0	no	0	0	0	0	no	no	77	90	13	5	Elective	0.625	<0.65	1	5	no	no	no	no	no	no	no	no	47	135	3	13	0	1	0	asa3	no	LMBTs
277	367	live	1250	1250	TR	0	90	0	747	>12	male	8.6	0	no	0	no	0	0	0	0	no	no	74	90	16	4	Elective	0.465116279069767	<0.65	1	12	no	no	no	no	no	no	no	no	0	120	1	13	0	0	0	asa3	no	RMBTs
278	368	live	348	348	TR	0	90	0	5	<=1	female	3.05	0	no	0	no	0	0	0	0	no	yes	82	94	12	4	Emergency	1.31147540983607	1.2 up	1	3	no	yes	no	no	no	no	no	no	120	130	19	22	0	0	0	asa3	no	RMBTs
279	370	live	224	224	TR	0	90	0	4	<=1	male	2.9	1	no	0	no	0	0	0	0	no	no	76	94	18	3.5	Emergency	1.20689655172414	1.2 up	1	10	no	no	no	no	no	no	no	no	96	110	29	34	0	0	0	asa3	spel without	RMBTs
280	371	live	866	866	TR	0	90	0	67	1-12	female	4.17	0	no	1	no	0	0	0	0	no	no	75	79	4	3.5	Elective	0.839328537170264	0.65-1.1	1	5	no	no	no	no	no	no	no	no	0	145	5	12	0	0	0	asa2	no	RMBTs
281	374	live	934	934	TR	0	90	0	1356	>12	male	13.7	0	no	0	no	0	0	0	0	no	no	66	91	25	5	Elective	0.364963503649635	<0.65	2	5	no	no	no	no	no	no	no	no	0	145	1	12	0	0	0	asa3	no	LMBTs
282	375	live	505	505	TR	0	90	0	109	1-12	female	3.18	0	yes	0	no	0	0	1	0	no	yes	72	92	20	3.5	Emergency	1.10062893081761	0.65-1.1	1	10	no	no	no	no	no	no	no	no	168	120	192	20	0	0	0	asa4	no	RMBTs
283	377	live	2641	2641	TR	0	90	0	1354	>12	female	8.9	0	no	0	no	0	0	0	0	no	no	77	85	8	5	Elective	0.561797752808989	<0.65	1	20	no	no	no	no	no	no	no	no	28	120	2	14	0	0	0	asa3	no	LMBTs
284	378	live	1295	1295	TR	0	90	0	1095	>12	male	14	0	no	0	no	0	0	0	0	no	no	74	88	14	4	Elective	0.285714285714286	<0.65	1	20	no	no	no	no	no	no	no	no	0	130	2	7	0	0	0	asa3	no	RMBTs
285	379	live	660	660	TR	0	90	0	12	<=1	male	3.33	0	no	0	no	0	0	0	0	no	yes	96	96	0	3	Emergency	0.900900900900901	0.65-1.1	1	15	no	yes	no	no	no	no	no	no	50	115	9	20	0	0	0	asa3	no	RMBTs
286	380	dead<=90	1	1	dead noTR	0	1	1	33	1-12	female	3.2	0	no	0	no	0	0	0	0	no	yes	74	93	19	3.5	Emergency	1.09375	0.65-1.1	1	15	no	no	no	no	no	no	no	no	23	95	1	14	0	0	0	asa3	no	RMBTs
287	381	live	247	247	TR	0	90	0	7	<=1	female	2.59	1	no	1	no	1	0	0	0	no	yes	90	99	9	3.5	Emergency	1.35135135135135	1.2 up	1	15	no	yes	no	no	no	no	no	no	67	105	21	27	0	0	0	asa3	spel without	RMBTs
288	383	live	2190	2190	TR	0	90	0	35	1-12	female	2.94	1	no	0	no	1	1	0	0	no	yes	82	100	18	3.5	Emergency	1.19047619047619	0.65-1.1	1	3	no	yes	no	no	no	no	no	no	84	110	13	46	0	0	0	asa3	no	LMBTs
289	385	live	3057	3057	TR	0	90	0	13	<=1	female	3.07	0	no	0	no	0	0	0	0	no	no	93	97	4	3.5	Emergency	1.1400651465798	0.65-1.1	1	20	no	no	no	no	no	no	no	no	142	160	18	19	0	0	0	asa3	no	RMBTs
290	387	live	3723	3723	censor noTR	0	90	0	93	1-12	female	4.3	0	no	0	yes	0	0	0	0	no	no	74	80	6	3	Elective	0.697674418604651	0.65-1.1	1	15	no	no	no	no	no	no	no	no	0	115	1	22	0	0	0	asa3	no	LMBTs
291	389	dead>90	932	932	dead noTR	0	90	0	551	>12	female	6.9	0	no	0	no	0	0	0	0	no	no	78	93	15	5	Elective	0.72463768115942	0.65-1.1	1	10	no	no	no	no	no	no	no	no	21	180	2	19	0	0	0	asa3	no	RMBTs
292	390	live	231	231	TR	0	90	0	4	<=1	male	2.48	1	no	0	no	0	0	0	0	no	yes	88	96	8	4	Emergency	1.61290322580645	1.2 up	1	5	no	yes	no	no	no	no	no	no	70	125	13	16	0	0	0	asa3	no	LMBTs
293	392	live	1786	1786	TR	0	90	0	533	>12	female	5.8	0	yes	0	no	0	0	0	0	no	no	67	93	26	4	Elective	0.689655172413793	0.65-1.1	1	15	no	no	no	no	no	no	no	no	19	135	1	25	0	1	0	asa3	spel without	RMBTs
294	393	dead<=90	10	10	dead noTR	0	10	1	5	<=1	male	3.14	0	no	0	no	0	0	0	0	no	yes	70	100	30	3.5	Emergency	1.11464968152866	0.65-1.1	1	50	no	yes	no	no	no	no	no	no	96	135	10	14	0	1	0	asa3	no	RMBTs
295	394	live	4273	4273	TR	0	90	0	46	1-12	male	3.45	0	no	0	no	1	0	0	0	no	no	68	100	32	4	Elective	1.15942028985507	0.65-1.1	1	20	no	no	no	no	no	no	no	no	0	140	1	16	0	0	0	asa3	no	RMBTs
296	395	live	200	200	TR	0	90	0	716	>12	male	9.4	0	no	0	no	0	0	0	0	no	no	65	97	32	4	Elective	0.425531914893617	<0.65	1	5	no	no	no	no	no	no	no	no	0	105	1	16	0	0	0	asa2	no	RMBTs
297	396	live	828	828	TR	0	90	0	336	1-12	male	6.5	0	no	0	no	0	0	0	0	no	no	45	100	55	4	Emergency	0.615384615384615	<0.65	1	20	yes	no	no	no	no	no	no	no	17	105	2	27	0	0	0	asa3	no	RMBTs
298	397	dead>90	1680	1680	dead noTR	0	90	0	145	1-12	female	5	0	no	1	no	0	0	0	0	no	yes	82	81	-1	4	Emergency	0.8	0.65-1.1	1	5	no	no	no	no	no	no	no	no	20	120	2	12	0	0	0	asa3	no	RMBTs
299	398	live	913	913	TR	0	90	0	462	>12	male	11.4	0	no	0	yes	0	0	0	0	no	no	81	97	16	5	Elective	0.43859649122807	<0.65	1	20	no	no	no	no	no	no	no	no	0	160	1	9	0	0	0	asa3	no	RMBTs
300	399	dead<=90	1	1	dead noTR	0	1	1	30	<=1	male	2.25	1	yes	0	yes	0	0	0	0	no	no	59	63	4	3.5	Emergency	1.55555555555556	1.2 up	1	60	no	no	no	no	no	no	no	no	5	120	1	39	0	0	0	asa4	spel with brady	RMBTs
301	400	live	1552	1552	TR	0	90	0	7	<=1	female	2.75	1	yes	0	no	1	0	0	0	no	yes	84	80	-4	4	Emergency	1.45454545454545	1.2 up	1	15	no	yes	no	no	no	no	no	no	18	100	11	17	0	0	0	asa3	no	LMBTs
302	401	live	948	948	TR	0	90	0	133	1-12	female	5.1	0	no	0	no	0	0	0	0	no	no	87	95	8	4	Elective	0.784313725490196	0.65-1.1	1	5	no	no	no	no	no	no	no	no	16	105	1	14	0	0	0	asa3	no	RMBTs
303	402	live	1310	1310	TR	0	90	0	532	>12	male	10	0	no	0	no	0	0	0	0	no	no	76	80	4	4	Elective	0.4	<0.65	1	20	no	no	no	no	no	no	no	no	0	175	1	7	0	0	0	asa3	no	RMBTs
304	404	live	872	872	TR	0	90	0	667	>12	female	8.3	0	no	0	no	0	0	0	0	no	no	84	92	8	5	Elective	0.602409638554217	<0.65	1	10	no	no	no	no	no	no	no	no	0	130	2	17	0	0	0	asa3	no	RMBTs
305	408	dead<=90	30	30	dead noTR	0	30	1	68	1-12	female	3.57	0	no	1	no	0	0	0	0	no	no	77	69	-8	3	Emergency	0.840336134453782	0.65-1.1	1	15	yes	no	no	no	no	no	no	no	72	110	4	31	0	0	0	asa3	spel without	LMBTs
306	410	dead>90	3082	3082	dead noTR	0	90	0	1204	>12	female	9.4	0	no	0	no	0	0	0	0	no	no	65	75	10	4	Elective	0.425531914893617	<0.65	1	5	no	no	no	no	no	no	no	no	45	150	2	10	0	0	0	asa3	no	RMBTs
307	411	live	1372	1372	TR	0	90	0	24	<=1	female	2.62	1	no	0	no	0	1	0	0	yes	yes	88	92	4	5	Emergency	1.90839694656489	1.2 up	1	20	no	yes	no	no	no	no	no	no	72	85	20	32	0	0	0	asa3	no	LMBTs
308	413	live	4218	4218	censor noTR	0	90	0	945	>12	female	10.8	0	no	0	no	1	0	0	0	no	no	79	90	11	4	Elective	0.37037037037037	<0.65	1	10	no	no	no	no	no	no	no	no	42	120	3	12	0	0	0	asa3	spel without	RMBTs
309	414	live	2570	2570	TR	0	90	0	827	>12	female	8.9	0	no	0	no	0	0	0	0	no	no	75	87	12	5	Elective	0.561797752808989	<0.65	1	5	yes	no	no	no	no	no	no	no	15	110	1	10	0	0	0	asa3	no	RMBTs
310	415	live	2097	2097	TR	0	90	0	325	1-12	female	10.1	0	no	0	no	0	0	0	0	no	no	84	98	14	4	Elective	0.396039603960396	<0.65	1	60	no	no	no	no	no	no	no	no	0	190	1	8	0	0	0	asa2	no	RMBTs
311	416	dead<=90	64	64	dead noTR	0	64	1	332	1-12	female	8	0	no	0	no	1	0	0	0	no	yes	76	70	-6	4	Emergency	0.5	<0.65	1	10	no	no	yes	no	no	yes	no	1	312	145	23	32	0	0	0	asa4	spel without	RMBTs
312	417	live	1201	1201	TR	0	90	0	754	>12	female	9.7	0	no	0	no	0	0	0	0	no	no	80	94	14	5	Elective	0.515463917525773	<0.65	1	40	no	no	no	no	no	no	no	no	41	140	2	9	0	0	0	asa3	no	RMBTs
313	418	live	1562	1562	TR	0	90	0	14	<=1	female	2.22	1	yes	0	no	1	0	0	0	no	yes	93	85	-8	4	Emergency	1.8018018018018	1.2 up	1	5	no	yes	no	no	no	no	no	no	144	100	15	25	0	0	0	asa3	no	LMBTs
314	419	dead<=90	38	38	dead noTR	0	38	1	133	1-12	female	5.29	0	no	0	no	1	0	0	0	no	yes	70	79	9	3.5	Emergency	0.661625708884688	0.65-1.1	1	5	no	yes	yes	no	no	yes	no	1	312	125	15	39	0	0	0	asa4	no	RMBTs
315	420	dead<=90	48	48	dead noTR	0	48	1	241	1-12	male	3.5	0	yes	0	no	0	0	0	0	no	no	80	90	10	3.5	Emergency	1	0.65-1.1	1	10	no	no	no	no	no	no	no	no	26	120	7	49	0	2	0	asa3	no	LMBTs
316	421	live	521	521	TR	0	90	0	479	>12	female	8	0	no	0	no	0	0	0	0	no	no	83	89	6	5	Emergency	0.625	<0.65	1	5	no	no	no	no	no	no	no	no	0	100	1	5	0	0	0	asa3	no	RMBTs
317	422	live	4150	4150	censor noTR	0	90	0	701	>12	male	10.25	0	no	0	no	0	0	0	0	no	no	78	82	4	4	Elective	0.390243902439024	<0.65	1	10	no	no	no	no	no	no	no	no	0	105	2	10	0	0	0	asa3	no	RMBTs
318	423	dead>90	120	120	dead noTR	0	90	0	132	1-12	male	4.93	0	no	0	no	1	0	0	0	no	no	41	91	50	4	Emergency	0.811359026369168	0.65-1.1	1	5	no	no	no	no	no	no	no	no	48	105	2	38	0	0	0	asa3	no	RMBTs
319	425	dead<=90	63	63	dead noTR	0	63	1	29	<=1	female	3.61	0	no	0	no	0	0	1	0	no	yes	60	75	15	4	Emergency	1.10803324099723	0.65-1.1	1	10	no	no	no	no	no	no	no	no	139	90	10	63	0	1	1	asa3	spel without	RMBTs
320	426	live	3453	3453	TR	0	90	0	730	>12	male	8.8	0	yes	0	no	0	0	0	1	no	no	87	75	-12	4	Elective	0.454545454545455	<0.65	1	5	no	no	no	no	no	no	no	no	40	85	5	12	0	0	0	asa3	spel without	RMBTs
321	428	live	783	783	TR	0	90	0	4	<=1	male	1.88	1	yes	0	no	0	0	0	0	no	yes	87	99	12	3.5	Emergency	1.86170212765957	1.2 up	1	8	no	yes	no	no	no	no	no	no	57	115	13	18	0	0	0	asa3	spel without	RMBTs
322	431	live	866	866	TR	0	90	0	538	>12	male	9.7	0	no	0	no	0	0	0	0	no	no	78	91	13	4	Elective	0.412371134020619	<0.65	1	10	no	no	no	no	no	no	no	no	2	135	0	9	0	0	0	asa3	no	RMBTs
323	432	dead>90	875	875	dead noTR	0	90	0	2	<=1	male	2.6	1	no	0	yes	0	0	0	0	no	no	91	96	5	4	Emergency	1.53846153846154	1.2 up	1	10	no	yes	no	no	no	no	no	no	67	135	9	10	0	0	0	asa3	spel with brady	RMBTs
324	433	dead>90	1292	1292	dead noTR	0	90	0	562	>12	male	4.35	0	no	0	no	0	0	0	1	no	no	76	88	12	4	Emergency	0.919540229885058	0.65-1.1	1	5	no	yes	no	no	no	no	no	no	0	110	1	9	0	0	0	asa3	no	RMBTs
325	442	dead<=90	10	10	dead noTR	0	10	1	10	<=1	female	3.41	0	yes	0	no	0	0	0	0	no	yes	89	85	-4	3.5	Elective	1.02639296187683	0.65-1.1	1	5	no	no	no	no	no	no	no	no	48	170	10	20	0	0	0	asa3	spel without	RMBTs
326	449	live	1312	1312	TR	0	90	0	282	1-12	female	7.55	0	no	0	no	0	0	0	0	no	no	80	83	3	4	Elective	0.529801324503311	<0.65	1	20	no	no	no	no	no	no	no	no	0	165	1	13	0	0	0	asa3	no	RMBTs
327	450	live	1703	1703	TR	0	90	0	122	1-12	female	6.4	0	no	0	no	1	0	0	0	no	yes	77	88	11	4	Emergency	0.625	<0.65	1	10	no	no	no	no	no	no	no	no	96	150	8	15	0	0	0	asa3	no	RMBTs
328	451	live	1436	1436	TR	0	90	0	297	1-12	male	7.32	0	no	0	yes	0	0	0	0	no	no	75	78	3	4	Elective	0.546448087431694	<0.65	1	70	no	no	no	no	no	no	no	no	48	140	3	14	0	0	0	asa3	no	RMBTs
329	454	live	2141	2141	TR	0	90	0	27	<=1	male	2.33	1	yes	0	no	1	0	0	0	no	yes	88	97	9	4	Emergency	1.71673819742489	1.2 up	1	3	no	yes	no	no	no	no	no	no	60	95	12	40	0	0	0	asa3	spel without	LMBTs
330	456	dead<=90	38	38	dead noTR	0	38	1	341	1-12	female	5.6	0	yes	0	no	0	0	0	0	no	no	90	89	-1	4	Elective	0.714285714285714	0.65-1.1	1	10	no	no	no	no	no	no	no	no	0	150	1	6	0	0	0	asa3	no	RMBTs
331	457	live	1886	1886	TR	0	90	0	61	1-12	male	3.9	0	no	0	no	1	0	0	0	no	no	58	85	27	3	Elective	0.769230769230769	0.65-1.1	1	10	no	no	no	no	no	no	no	no	18	100	3	27	0	0	0	asa3	no	LMBTs
332	458	live	1568	1568	TR	0	90	0	93	1-12	female	3.9	0	no	0	no	0	0	0	1	no	no	59	80	21	3	Emergency	0.769230769230769	0.65-1.1	1	10	no	no	no	no	no	no	no	no	92	100	4	41	0	2	1	asa3	no	RMBTs
333	459	live	2920	2920	TR	0	90	0	494	>12	male	8.25	0	no	0	no	0	0	0	0	no	no	83	89	6	4	Elective	0.484848484848485	<0.65	1	10	no	no	no	no	no	no	no	no	0	145	1	16	0	0	0	asa3	no	RMBTs
334	460	live	1436	1436	TR	0	90	0	1452	>12	female	13	0	no	0	no	0	0	0	0	no	no	98	98	0	5	Elective	0.384615384615385	<0.65	1	30	no	no	no	no	no	no	no	no	0	130	1	7	0	0	0	asa3	no	RMBTs
335	464	live	1281	1281	TR	0	90	0	1114	>12	male	12	0	no	0	no	0	0	0	0	no	no	89	89	0	5	Elective	0.416666666666667	<0.65	1	10	no	no	no	no	no	no	no	no	1	130	1	14	0	0	0	asa3	no	LMBTs
336	465	live	1652	1652	TR	0	90	0	742	>12	female	10.4	0	no	0	no	0	0	0	0	no	no	78	90	12	4	Elective	0.384615384615385	<0.65	1	10	no	no	no	no	no	no	no	no	0	135	1	10	0	0	0	asa3	no	RMBTs
337	466	live	1272	1272	TR	0	90	0	596	>12	female	10.2	0	no	0	no	0	0	0	0	no	no	86	91	5	4	Elective	0.392156862745098	<0.65	1	15	no	no	no	no	no	no	no	no	0	110	1	9	0	0	0	asa3	no	RMBTs
338	467	live	1480	1480	TR	0	90	0	268	1-12	male	7	0	no	0	no	0	0	0	0	no	no	76	94	18	4	Elective	0.571428571428571	<0.65	1	10	no	no	no	no	no	no	no	no	0	85	1	20	0	0	0	asa2	no	RMBTs
339	469	live	1232	1232	TR	0	90	0	155	1-12	male	6.65	0	no	0	no	0	0	0	0	no	no	70	79	9	3.5	Elective	0.526315789473684	<0.65	1	5	no	no	no	no	no	no	no	no	0	120	2	10	0	0	0	asa3	no	LMBTs
340	470	live	823	823	TR	0	90	0	20	<=1	male	3.35	0	no	0	no	0	1	0	0	no	no	88	91	3	5	Elective	1.49253731343284	1.2 up	1	5	no	yes	no	no	no	no	no	no	38	105	7	27	0	0	0	asa3	no	LMBTs
341	471	dead<=90	0	0.5	dead noTR	0	0.5	1	193	1-12	male	7.5	0	no	0	no	1	0	1	0	yes	yes	80	0	-80	4	Emergency	0.533333333333333	<0.65	1	100	no	no	yes	yes	yes	no	no	>1	0	130	0	4	0	0	0	asa4	spel with brady	RMBTs
342	472	live	3187	3187	TR	0	90	0	2	<=1	female	2.86	1	no	0	no	0	0	0	1	no	yes	83	90	7	3.5	Emergency	1.22377622377622	1.2 up	1	5	no	no	yes	no	no	yes	no	1	72	120	10	12	0	0	0	asa3	no	LMBTs
343	473	dead<=90	8	8	dead noTR	0	8	1	6	<=1	female	2.82	1	no	0	no	0	0	0	0	no	yes	80	86	6	3.5	Emergency	1.24113475177305	1.2 up	1	5	no	no	no	no	no	no	no	no	24	75	8	10	0	1	1	asa3	no	LMBTs
344	474	live	1474	1474	TR	0	90	0	6	<=1	female	2.84	1	no	0	no	0	0	0	0	no	yes	60	85	25	4	Emergency	1.40845070422535	1.2 up	1	5	no	yes	no	no	no	no	no	no	48	60	10	14	0	0	0	asa3	no	LMBTs
345	475	live	1070	1070	TR	0	90	0	451	>12	male	10	0	no	0	no	0	0	0	0	no	no	74	82	8	4	Elective	0.4	<0.65	1	5	no	no	no	no	no	no	no	no	0	105	1	12	0	0	0	asa3	no	RMBTs
346	478	live	4505	4505	censor noTR	0	90	0	696	>12	male	8.9	0	no	0	no	0	0	0	0	no	no	67	82	15	5	Elective	0.561797752808989	<0.65	1	40	no	no	no	no	no	no	no	no	144	235	7	25	0	1	1	asa3	no	RMBTs
347	479	dead>90	992	992	dead noTR	0	90	0	8	<=1	male	2.9	1	no	0	no	0	0	0	0	no	no	80	97	17	3.5	Emergency	1.20689655172414	1.2 up	1	15	no	no	no	no	no	no	no	no	48	95	4	15	0	0	0	asa3	no	RMBTs
348	482	live	272	272	TR	0	90	0	143	1-12	female	5	0	no	0	no	0	0	0	0	no	no	58	88	30	4.5	Emergency	0.9	0.65-1.1	1	50	no	no	no	no	no	no	no	no	48	180	3	8	0	0	0	asa3	spel without	RMBTs
349	483	dead>90	196	196	dead noTR	0	90	0	88	1-12	male	3.45	0	yes	0	no	0	0	0	0	no	no	87	80	-7	4	Emergency	1.15942028985507	0.65-1.1	1	5	no	no	no	no	no	no	no	no	120	90	6	22	0	0	0	asa3	no	RMBTs
350	488	dead>90	361	361	dead noTR	0	90	0	5	<=1	female	2.6	1	no	0	no	0	0	0	0	no	no	83	99	16	3.5	Emergency	1.34615384615385	1.2 up	1	15	no	yes	no	no	no	no	no	no	38	175	9	16	0	0	0	asa3	no	RMBTs
351	489	live	702	702	censor noTR	0	90	0	187	1-12	male	6.8	0	no	0	no	0	0	0	0	no	no	91	95	4	4	Elective	0.588235294117647	<0.65	1	30	no	no	no	no	no	no	no	no	96	190	3	20	0	0	0	asa3	no	LMBTs
352	490	live	696	696	censor noTR	0	90	0	150	1-12	male	3.9	0	yes	0	no	1	0	0	0	no	no	87	91	4	4	Emergency	1.02564102564103	0.65-1.1	2	10	no	no	no	no	no	no	no	no	65	130	5	36	0	0	0	asa3	no	LMBTs
353	491	live	695	695	censor noTR	0	90	0	8	<=1	male	2.9	1	no	0	no	0	0	0	0	no	no	85	100	15	3.5	Emergency	1.20689655172414	1.2 up	1	10	no	yes	no	no	no	no	no	no	20	170	3	7	0	0	0	asa3	spel without	RMBTs
354	492	live	677	677	censor noTR	0	90	0	20	<=1	female	2.8	1	no	1	no	0	0	0	0	no	no	78	90	12	3.5	Emergency	1.25	1.2 up	1	10	no	yes	no	no	no	no	no	no	14	160	4	11	0	0	0	asa3	no	LMBTs
355	493	live	659	659	censor noTR	0	90	0	8	<=1	male	3.79	0	no	0	no	0	1	0	0	no	yes	81	94	13	3.5	Emergency	0.923482849604222	0.65-1.1	1	5	no	yes	no	no	no	no	no	no	93	140	6	12	0	1	0	asa4	no	RMBTs
356	494	dead>90	663	663	dead noTR	0	90	0	23	<=1	male	2.7	1	no	0	no	1	0	0	0	yes	yes	79	90	11	3.5	Elective	1.2962962962963	1.2 up	1	5	no	yes	no	no	no	no	no	no	264	175	29	57	0	1	1	asa3	no	RMBTs
357	495	dead<=90	1	1	dead noTR	0	1	1	542	>12	male	8	0	no	0	no	0	0	0	0	no	no	69	84	15	5	Emergency	0.625	<0.65	2	150	no	no	no	no	no	no	no	no	7	235	1	1	0	0	0	asa3	spel with brady	LMBTs
358	496	live	632	632	censor noTR	0	90	0	650	>12	male	7	0	no	0	no	0	0	0	0	no	no	81	91	10	5	Elective	0.714285714285714	0.65-1.1	1	10	no	no	no	no	no	no	no	no	21	240	3	13	0	0	0	asa3	no	RMBTs
359	497	live	621	621	censor noTR	0	90	0	392	>12	female	8.3	0	no	0	no	0	0	0	0	no	no	81	93	12	5	Elective	0.602409638554217	<0.65	1	5	no	no	no	no	no	no	no	no	21	150	2	12	0	0	0	asa3	no	RMBTs
360	498	live	636	636	censor noTR	0	90	0	26	<=1	male	3.5	0	no	0	no	0	0	0	0	no	no	82	93	11	4	Emergency	1.14285714285714	0.65-1.1	1	10	no	yes	no	no	no	no	no	no	0	200	4	15	0	0	0	asa3	no	RMBTs
361	499	live	629	629	censor noTR	0	90	0	592	>12	male	8.3	0	no	1	yes	0	0	0	0	no	no	75	89	14	5	Emergency	0.602409638554217	<0.65	2	10	yes	no	no	no	no	no	no	no	15	170	1	5	0	0	0	asa3	no	LMBTs
362	500	live	615	615	censor noTR	0	90	0	154	1-12	female	4.9	0	no	0	no	0	0	0	0	no	yes	70	89	19	5	Emergency	1.02040816326531	0.65-1.1	1	20	no	no	yes	no	yes	no	no	1	14	150	4	8	0	0	0	asa3	no	RMBTs
363	501	live	612	612	censor noTR	0	90	0	12	<=1	female	2.6	1	no	0	no	0	0	0	0	no	no	84	97	13	3.5	Emergency	1.34615384615385	1.2 up	1	15	no	yes	no	no	no	no	no	no	12	175	8	9	0	0	0	asa3	spel without	RMBTs
364	502	live	606	606	censor noTR	0	90	0	17	<=1	female	2.1	1	yes	0	no	0	0	0	1	no	no	85	100	15	3.5	Elective	1.66666666666667	1.2 up	1	5	no	no	no	no	no	no	no	no	22	150	10	34	0	0	0	asa3	no	RMBTs
365	503	live	608	608	censor noTR	0	90	0	660	>12	male	9.3	0	no	0	no	0	0	0	0	no	no	82	90	8	5	Emergency	0.537634408602151	<0.65	2	50	yes	no	no	no	no	no	no	no	106	165	6	9	0	0	0	asa3	no	LMBTs
366	504	dead<=90	2	2	dead noTR	0	2	1	55	1-12	male	4.9	0	no	0	no	0	0	0	0	no	no	86	100	14	4	Emergency	0.816326530612245	0.65-1.1	1	10	no	no	no	no	no	no	no	no	42	175	2	3	0	2	0	asa3	no	RMBTs
367	505	live	565	565	censor noTR	0	90	0	18	<=1	female	3.5	0	no	0	no	0	0	0	0	no	no	79	98	19	4	Emergency	1.14285714285714	0.65-1.1	1	15	no	no	no	no	no	no	no	no	19	175	7	13	0	0	0	asa2	no	RMBTs
368	506	live	558	558	censor noTR	0	90	0	24	<=1	male	3.5	0	no	0	no	0	0	0	0	no	no	95	100	5	4	Emergency	1.14285714285714	0.65-1.1	1	10	no	yes	no	no	no	no	no	no	66	160	8	15	0	0	0	asa3	no	RMBTs
369	507	live	542	542	censor noTR	0	90	0	1240	>12	male	11.9	0	no	0	no	0	0	0	1	no	no	76	91	15	5	Elective	0.420168067226891	<0.65	3	10	no	no	no	no	no	no	no	no	46	165	2	11	0	0	0	asa3	no	RMBTs
370	508	dead<=90	70	70	dead noTR	0	70	1	74	1-12	female	3.5	0	no	0	no	1	0	0	0	no	no	80	95	15	3.5	Elective	1	0.65-1.1	1	10	no	yes	no	no	no	no	no	no	20	205	2	39	0	0	0	asa3	no	RMBTs
371	509	dead<=90	1	1	dead noTR	0	1	1	21	<=1	female	2.1	1	no	0	no	0	1	0	0	no	yes	86	95	9	3.5	Emergency	1.66666666666667	1.2 up	1	5	no	no	yes	no	yes	yes	no	>1	20	180	1	7	0	1	1	asa4	no	RMBTs
372	510	live	514	514	censor noTR	0	90	0	656	>12	male	10.9	0	yes	0	no	0	0	0	0	no	yes	80	94	14	5	Emergency	0.458715596330275	<0.65	2	60	no	no	no	no	no	no	no	no	17	190	4	56	0	0	0	asa4	no	RMBTs
373	511	live	478	478	censor noTR	0	90	0	6	<=1	male	3.9	0	no	0	no	1	0	0	0	no	no	86	98	12	4	Emergency	1.02564102564103	0.65-1.1	1	40	no	yes	no	no	no	no	no	no	114	160	11	17	0	0	0	asa3	spel without	RMBTs
374	512	dead<=90	1	1	dead noTR	0	1	1	12	<=1	male	2.8	1	no	0	no	1	1	0	1	no	yes	78	77	-1	3	Emergency	1.07142857142857	0.65-1.1	1	5	no	yes	yes	no	no	yes	no	1	22	190	1	2	0	0	0	asa4	no	RMBTs
375	513	live	467	467	censor noTR	0	90	0	50	1-12	male	3.4	0	no	0	no	0	0	0	0	no	yes	98	100	2	4	Emergency	1.17647058823529	0.65-1.1	1	5	no	yes	yes	no	yes	no	no	1	206	165	10	148	1	0	0	asa4	spel with brady	RMBTs
376	514	dead<=90	31	31	dead noTR	0	31	1	341	1-12	male	6.8	0	no	0	no	0	0	0	0	no	no	82	90	8	4	Elective	0.588235294117647	<0.65	1	5	no	no	no	no	no	no	no	no	17	165	2	9	0	0	0	asa3	no	LMBTs
377	515	live	445	445	censor noTR	0	90	0	847	>12	male	10	0	no	0	no	0	0	0	0	no	no	70	87	17	5	Emergency	0.5	<0.65	1	5	no	no	no	no	no	no	no	no	20	180	3	11	0	0	0	asa3	no	RMBTs
378	516	dead<=90	4	4	dead noTR	0	4	1	23	<=1	female	2.3	1	no	0	no	0	0	0	0	no	no	83	95	12	3	Emergency	1.30434782608696	1.2 up	1	5	no	yes	no	no	no	no	no	no	78	150	3	11	0	1	1	asa3	no	RMBTs
379	517	live	437	437	censor noTR	0	90	0	121	1-12	female	6	0	no	0	no	1	0	0	0	no	no	70	95	25	5	Emergency	0.833333333333333	0.65-1.1	1	15	no	no	no	no	no	no	no	no	20	130	4	10	0	0	0	asa3	spel with brady	RMBTs
380	518	live	433	433	censor noTR	0	90	0	318	1-12	male	8.5	0	no	0	yes	0	0	0	0	no	yes	74	89	15	5	Emergency	0.588235294117647	<0.65	1	15	no	no	yes	no	yes	no	no	1	68	135	11	13	0	0	0	asa4	spel without	LMBTs
[truncated: 34 more columns]
