# Supplementary material for: Predictors of death after receiving a modified Blalock-Taussig shunt in cyanotic heart children: A competing risk analysis
Source: PLoS One. 2021 Jan 22;16(1):e0245754. doi: 10.1371/journal.pone.0245754 (PMC7822344; doi:10.1371/journal.pone.0245754)
Supplement: S3 File — (CSV) [file pone.0245754.s013.csv]

	no	timein	timeout	newstat	age	agegpf2	sex	bw	low3	prem	Asplenia	dex2	preCLD	presepf	prespelf	newsyn2	chf2	mv2	sat	spo	difsat	shsize	sx	shwt	shwtf	numbt	blood	hemo	pge2	ino	adr	ne	dp	db	preino.f	dur	ti	icu	adm	ad90f	totalreop	revise2	asa2.f	anesc.f	op	diagf	diag7	nintino2	inointra
1	1	90	287	1	22	<=1	male	3.53	0	no	0	no	1	0	0	0	no	no	70	96	26	4	Elective	1.13314447592068	0.65-1.1	1	5	no	no	no	no	no	no	no	no	96	140	17	36	0	0	0	asa3	no	RMBTs	biven	pavsd	no	no
2	3	90	650	0	1185	>12	male	10.5	0	no	0	no	0	0	0	0	no	no	80	91	11	5	Emergency	0.476190476190476	<0.65	2	50	no	no	no	no	no	no	no	no	24	150	2	10	0	0	0	asa3	no	LMBTs	biven	pavsd	no	no
3	4	90	434	1	109	1-12	male	4.87	0	no	0	no	0	0	0	0	no	no	70	86	16	4	Elective	0.82135523613963	0.65-1.1	1	10	no	no	no	no	no	no	no	no	24	150	4	10	0	0	0	asa3	spel without	RMBTs	biven	single	1	yes
4	5	90	1069	0	1297	>12	male	15.2	0	no	1	no	0	0	0	0	no	no	80	91	11	5	Emergency	0.328947368421053	<0.65	2	100	no	no	no	no	no	no	no	no	48	170	4	9	0	1	0	asa3	no	LMBTs	biven	single	no	no
5	6	90	1068	0	4	<=1	male	2.5	1	no	0	no	0	0	0	0	no	no	88	95	7	4	Emergency	1.6	1.2 up	1	20	no	yes	no	no	no	no	no	no	48	110	10	10	0	0	0	asa3	spel without	LMBTs	tof	tof	1	yes
6	7	90	1062	0	441	>12	female	6.3	0	yes	0	no	0	0	0	1	no	no	84	95	11	4.5	Elective	0.714285714285714	0.65-1.1	1	5	no	no	no	no	no	no	no	no	24	145	2	11	0	0	0	asa3	no	RMBTs	tof	tof	1	yes
7	8	90	1040	0	587	>12	female	8	0	no	0	no	0	0	0	0	no	no	82	93	11	5	Elective	0.625	<0.65	1	10	no	no	no	no	no	no	no	no	24	95	3	8	0	0	0	asa3	no	LMBTs	tof	tof	1	yes
8	9	90	748	0	310	1-12	female	6	0	no	0	no	0	0	0	0	no	no	86	98	12	5	Emergency	0.833333333333333	0.65-1.1	2	5	no	no	no	no	no	no	no	no	24	130	2	10	0	0	0	asa3	no	LMBTs	single	single	1	yes
9	10	90	1050	0	17	<=1	male	3.4	0	no	0	no	1	0	0	0	yes	yes	100	100	0	4	Emergency	1.17647058823529	0.65-1.1	1	5	no	no	no	no	no	no	no	no	96	120	8	25	0	0	0	asa3	no	RMBTs	other	other	1	yes
10	11	90	1019	0	1150	>12	male	12	0	no	0	no	0	0	0	0	no	no	76	94	18	5	Elective	0.416666666666667	<0.65	1	15	no	no	no	no	no	no	no	no	24	160	1	8	0	0	0	asa3	no	RMBTs	tof	tof	1	yes
11	12	90	1026	0	1035	>12	male	10	0	no	0	no	0	0	0	1	no	no	72	94	22	5	Elective	0.5	<0.65	2	10	no	no	no	no	no	no	no	no	2	150	2	8	0	0	0	asa3	no	LMBTs	biven	pavsd	1	yes
12	13	90	1015	0	111	1-12	female	4.9	0	no	0	no	0	0	0	0	yes	no	84	90	6	4	Emergency	0.816326530612245	0.65-1.1	1	10	no	no	no	no	no	no	no	no	24	160	9	28	0	0	0	asa3	no	LMBTs	other	other	1	yes
13	15	90	989	0	280	1-12	male	7.4	0	no	0	no	0	0	0	0	no	yes	78	100	22	5	Emergency	0.675675675675676	0.65-1.1	1	30	no	no	yes	no	yes	no	no	1	48	125	3	3	0	0	0	asa4	no	RMBTs	tof	tof	1	yes
14	17	90	956	0	1146	>12	male	10.6	0	no	0	no	0	0	0	1	no	no	78	94	16	5	Elective	0.471698113207547	<0.65	1	100	no	no	no	no	no	no	no	no	24	160	1	39	0	1	0	asa3	no	RMBTs	tof	tof	no	no
15	18	90	91	1	19	<=1	male	2.5	1	yes	0	no	0	0	0	0	no	no	95	87	-8	3	Elective	1.2	1.2 up	1	30	no	yes	no	no	no	no	no	no	96	235	13	31	0	0	0	asa3	spel without	RMBTs	biven	single	1	yes
16	20	90	942	0	67	1-12	male	4.65	0	no	0	no	0	0	0	0	no	no	74	92	18	5	Emergency	1.0752688172043	0.65-1.1	1	10	no	no	yes	no	yes	no	no	1	72	105	3	10	0	1	0	asa3	no	RMBTs	biven	single	1	yes
17	22	90	908	0	586	>12	female	8	0	no	0	no	0	0	0	0	no	no	78	95	17	5	Elective	0.625	<0.65	1	30	no	no	no	no	no	no	no	no	24	165	3	3	0	0	0	asa3	no	RMBTs	tof	tof	1	yes
18	23	90	893	0	482	>12	female	10	0	no	0	no	0	0	0	0	no	no	79	100	21	5	Elective	0.5	<0.65	1	30	yes	no	no	no	no	no	no	no	48	120	3	14	0	0	0	asa3	no	RMBTs	single	single	no	no
19	24	90	846	1	33	1-12	male	3.4	0	no	0	no	0	0	0	0	no	no	85	85	0	4	Emergency	1.17647058823529	0.65-1.1	1	15	no	yes	no	no	no	no	no	no	192	125	8	25	0	0	0	asa3	no	RMBTs	biven	pavsd	1	yes
20	25	90	907	0	58	1-12	female	3.12	0	yes	0	no	0	0	0	0	no	no	70	91	21	4	Emergency	1.28205128205128	1.2 up	1	5	no	no	yes	no	yes	no	no	1	24	130	1	8	0	0	0	asa3	no	RMBTs	tof	tof	1	yes
21	27	90	864	0	27	<=1	male	2.2	1	yes	0	no	0	0	0	0	no	no	85	100	15	4	Elective	1.81818181818182	1.2 up	1	10	no	no	yes	no	yes	no	no	1	408	140	39	92	1	2	0	asa3	no	RMBTs	tof	tof	2	yes
22	29	90	850	0	17	<=1	male	3.4	0	no	0	no	0	0	0	0	no	no	83	90	7	4	Elective	1.17647058823529	0.65-1.1	1	10	no	no	no	no	no	no	no	no	24	120	7	8	0	0	0	asa3	no	RMBTs	biven	av	no	no
23	30	90	849	0	679	>12	male	11.3	0	no	0	no	0	0	0	0	no	no	86	92	6	4.5	Elective	0.398230088495575	<0.65	3	10	no	no	no	no	no	no	no	no	48	140	3	10	0	0	0	asa3	no	LMBTs	biven	pavsd	1	yes
24	32	90	824	0	708	>12	female	8	0	yes	1	yes	0	0	0	0	no	no	81	84	3	5	Elective	0.625	<0.65	2	50	yes	no	no	no	no	no	no	no	216	130	14	16	0	1	0	asa3	no	RMBTs	biven	av	no	no
25	33	90	817	0	366	>12	female	7	0	no	0	no	0	0	0	0	no	no	74	95	21	5	Emergency	0.714285714285714	0.65-1.1	1	15	no	no	no	no	no	no	no	no	24	165	2	12	0	0	0	asa3	no	RMBTs	tof	tof	1	yes
26	34	90	807	0	518	>12	male	13.8	0	no	0	no	0	0	0	0	no	no	74	88	14	5	Elective	0.36231884057971	<0.65	1	20	no	no	no	no	no	no	no	no	24	135	2	10	0	0	0	asa3	no	LMBTs	tof	tof	1	yes
27	35	90	794	0	55	1-12	male	2.4	1	yes	0	no	0	1	0	0	no	no	65	97	32	3.5	Elective	1.45833333333333	1.2 up	1	5	no	yes	no	no	no	no	no	no	24	115	5	116	1	0	0	asa4	no	RMBTs	tof	tof	no	no
28	38	90	768	0	655	>12	female	7.3	0	no	0	no	0	0	0	0	no	no	62	100	38	4	Emergency	0.547945205479452	<0.65	1	30	no	no	no	no	no	no	no	no	24	170	48	7	0	0	0	asa3	spel without	RMBTs	tof	tof	1	yes
29	39	90	532	0	523	>12	male	9.4	0	no	0	no	0	0	0	0	no	no	82	94	12	5	Elective	0.531914893617021	<0.65	1	10	no	no	no	no	no	no	no	no	24	185	3	9	0	0	0	asa3	no	RMBTs	tof	tof	1	yes
30	40	90	506	0	10	<=1	female	3.3	0	no	0	no	0	0	0	0	no	no	90	98	8	3	Elective	0.909090909090909	0.65-1.1	1	10	no	no	no	no	no	no	no	no	27	165	17	27	0	0	0	asa3	no	RMBTs	single	single	1	yes
31	41	90	740	0	767	>12	female	8.5	0	no	0	no	0	0	0	0	no	no	71	86	15	5	Emergency	0.588235294117647	<0.65	2	100	no	no	no	no	no	no	no	no	19	210	2	7	0	0	0	asa3	no	LMBTs	single	single	1	yes
32	42	90	737	0	25	<=1	male	2.6	1	no	0	no	0	0	0	0	no	no	84	100	16	3.5	Emergency	1.34615384615385	1.2 up	1	5	no	no	no	no	no	no	no	no	18	145	5	9	0	0	0	asa3	no	RMBTs	other	other	1	yes
33	44	90	775	0	6	<=1	male	3.17	0	no	0	no	0	0	0	0	no	no	97	98	1	3	Emergency	0.946372239747634	0.65-1.1	1	3	no	yes	no	no	no	no	no	no	48	150	12	27	0	1	1	asa3	no	RMBTs	single	single	1	yes
34	46	90	1266	0	891	>12	male	11.5	0	no	0	no	1	0	0	0	no	no	30	93	63	5	Emergency	0.434782608695652	<0.65	2	20	no	no	no	no	no	no	no	no	16	225	4	12	0	0	0	asa4	spel without	LMBTs	biven	single	2	yes
35	47	90	738	0	1096	>12	female	12.8	0	no	0	no	0	0	0	0	no	no	69	83	14	5	Emergency	0.390625	<0.65	2	50	no	no	no	no	no	no	no	no	16	160	3	11	0	0	0	asa3	no	LMBTs	tof	tof	1	yes
36	48	90	1336	0	1119	>12	female	9.9	0	no	0	no	0	0	0	0	no	no	73	90	17	5	Elective	0.505050505050505	<0.65	2	80	no	no	no	no	no	no	no	no	8	135	3	7	0	0	0	asa3	no	LMBTs	biven	pavsd	1	yes
37	49	90	1399	0	9	<=1	female	2.5	1	yes	0	no	0	0	0	0	no	no	86	96	10	3.5	Emergency	1.4	1.2 up	1	10	no	no	no	no	no	no	no	no	168	155	13	17	0	0	0	asa3	no	RMBTs	tof	tof	no	no
38	50	90	91	1	82	1-12	male	4.2	0	yes	0	no	0	0	0	0	no	yes	86	90	4	3.5	Emergency	0.833333333333333	0.65-1.1	1	10	no	no	yes	no	yes	no	no	1	24	130	4	9	0	0	0	asa4	no	RMBTs	biven	single	1	yes
39	51	90	1380	0	1136	>12	female	9.4	0	no	0	no	1	0	0	0	no	no	89	95	6	5	Elective	0.531914893617021	<0.65	1	20	no	no	no	no	no	no	no	no	24	180	2	13	0	0	0	asa3	no	RMBTs	biven	pavsd	no	no
40	52	90	1362	0	1175	>12	male	9.4	0	no	0	no	0	0	0	1	no	no	70	90	20	5	Emergency	0.531914893617021	<0.65	2	10	no	no	no	no	no	no	no	no	17	125	4	8	0	0	0	asa3	no	LMBTs	biven	pavsd	no	no
41	53	90	1006	0	15	<=1	female	3	0	no	0	no	0	0	0	0	no	no	91	99	8	3	Emergency	1	0.65-1.1	1	20	no	yes	no	no	no	no	no	no	48	155	3	6	0	0	0	asa3	no	RMBTs	single	single	1	yes
42	54	90	1348	0	37	1-12	male	3.9	0	no	0	yes	0	0	0	0	no	no	85	96	11	4	Emergency	1.02564102564103	0.65-1.1	1	5	no	yes	yes	no	yes	no	no	1	16	130	2	7	0	0	0	asa3	no	RMBTs	single	single	1	yes
43	55	90	1340	0	27	<=1	male	4.5	0	no	0	no	0	0	1	0	no	yes	90	100	10	4	Emergency	0.888888888888889	0.65-1.1	1	10	no	yes	no	no	no	no	no	no	120	160	7	12	0	0	0	asa3	no	RMBTs	single	single	1	yes
44	56	90	1321	0	25	<=1	male	3.2	0	no	0	no	0	0	0	0	no	yes	54	100	46	4	Emergency	1.25	1.2 up	1	5	no	yes	no	no	no	no	no	no	120	100	9	19	0	0	0	asa3	no	RMBTs	biven	pavsd	2	yes
45	57	90	210	1	12	<=1	female	2.5	1	yes	1	no	0	0	0	0	no	no	87	92	5	3.5	Emergency	1.4	1.2 up	1	10	no	yes	no	no	no	no	no	no	24	100	1	2	0	0	0	asa3	no	RMBTs	biven	single	no	no
46	59	90	1292	0	163	1-12	female	5.9	0	no	0	no	0	0	0	0	no	no	85	92	7	4	Elective	0.677966101694915	0.65-1.1	1	5	no	no	no	no	no	no	no	no	43	155	5	16	0	0	0	asa3	no	LMBTs	biven	pavsd	1	yes
47	60	90	1291	0	17	<=1	female	2.3	1	yes	0	no	1	0	0	0	yes	yes	85	100	15	3.5	Emergency	1.52173913043478	1.2 up	1	10	no	no	yes	no	no	no	yes	1	34	155	20	23	0	0	0	asa4	no	RMBTs	single	single	2	yes
48	61	90	1290	0	30	<=1	female	5.2	0	no	0	no	0	0	0	0	no	no	80	94	14	4	Emergency	0.769230769230769	0.65-1.1	1	10	no	no	no	no	no	no	no	no	90	115	5	20	0	0	0	asa3	no	RMBTs	biven	pavsd	1	yes
49	62	90	1289	0	400	>12	male	10	0	no	0	no	0	0	0	0	no	no	76	97	21	5	Emergency	0.5	<0.65	1	10	no	no	no	no	no	no	no	no	15	125	2	7	0	0	0	asa3	no	RMBTs	tof	tof	1	yes
50	63	90	1271	0	1046	>12	female	10.6	0	no	0	no	0	0	0	0	no	no	61	95	34	5	Elective	0.471698113207547	<0.65	1	30	no	no	no	no	no	no	no	no	12	155	3	10	0	0	0	asa3	no	RMBTs	tof	tof	1	yes
51	64	90	1269	0	334	1-12	female	7.1	0	no	0	no	0	0	0	0	no	no	68	88	20	4	Elective	0.563380281690141	<0.65	1	5	no	no	no	no	no	no	no	no	0	185	2	12	0	1	1	asa3	no	RMBTs	biven	pavsd	1	yes
52	65	90	1249	0	23	<=1	male	3	0	no	0	no	0	0	0	0	no	no	75	88	13	3.5	Emergency	1.16666666666667	0.65-1.1	1	2	no	yes	no	no	no	no	no	no	12	150	4	19	0	0	0	asa3	no	RMBTs	biven	single	no	no
53	66	90	1233	0	416	>12	female	7.8	0	no	0	no	0	0	0	0	no	no	72	95	23	4	Emergency	0.512820512820513	<0.65	2	10	no	no	no	no	no	no	no	no	7	150	3	15	0	0	0	asa3	no	LMBTs	biven	pavsd	1	yes
54	67	90	1232	0	10	<=1	female	3.2	0	no	0	no	1	0	0	0	no	no	90	80	-10	4	Emergency	1.25	1.2 up	1	10	no	no	no	no	no	no	no	no	504	145	26	46	0	1	1	asa3	spel with brady	LMBTs	biven	pavsd	1	yes
55	72	90	1193	0	30	<=1	male	3	0	no	1	yes	0	0	0	0	no	no	92	100	8	3.5	Elective	1.16666666666667	0.65-1.1	1	20	no	yes	no	no	no	no	no	no	39	195	7	14	0	0	0	asa3	no	RMBTs	biven	single	1	yes
56	73	90	456	1	772	>12	female	5.6	0	no	0	no	0	0	1	0	no	no	70	100	30	5	Emergency	0.892857142857143	0.65-1.1	1	100	yes	no	yes	no	yes	no	no	1	44	195	6	15	0	0	0	asa4	spel without	RMBTs	tof	tof	1	yes
57	74	90	1181	0	1178	>12	female	14	0	no	0	no	0	0	0	0	no	yes	72	80	8	4	Emergency	0.285714285714286	<0.65	1	80	yes	no	yes	no	yes	no	no	1	168	180	8	14	0	0	0	asa4	no	RMBTs	single	single	1	yes
58	75	90	1129	0	1199	>12	female	10.4	0	no	0	no	0	0	0	1	no	no	66	92	26	5	Elective	0.480769230769231	<0.65	2	10	no	no	no	no	no	no	no	no	17	160	2	6	0	0	0	asa3	no	LMBTs	biven	pavsd	1	yes
59	77	90	712	0	6	<=1	female	3	0	no	0	no	0	0	0	0	no	no	95	98	3	3	Emergency	1	0.65-1.1	1	5	no	yes	no	no	no	no	no	no	42	135	6	9	0	0	0	asa3	no	RMBTs	other	other	1	yes
60	78	90	1130	0	741	>12	female	9.6	0	no	0	no	0	1	0	0	no	no	76	96	20	5	Emergency	0.520833333333333	<0.65	2	20	no	no	yes	no	yes	no	no	1	19	140	3	16	0	0	0	asa3	no	LMBTs	biven	pavsd	1	yes
61	79	90	1116	0	568	>12	female	9.3	0	no	0	no	0	0	0	0	no	no	85	95	10	5	Emergency	0.537634408602151	<0.65	1	40	no	no	no	no	no	no	no	no	17	145	2	10	0	0	0	asa3	spel without	RMBTs	tof	tof	1	yes
62	81	90	1111	0	1421	>12	male	9.4	0	no	0	no	1	0	0	1	no	no	77	95	18	5	Emergency	0.531914893617021	<0.65	1	20	no	yes	yes	no	yes	yes	no	>1	999	135	50	148	1	1	0	asa4	no	RMBTs	tof	tof	2	yes
63	83	90	1821	0	31	1-12	female	4.6	0	yes	0	no	0	0	0	0	no	no	89	100	11	4	Emergency	0.869565217391304	0.65-1.1	1	30	no	no	no	no	no	no	no	no	96	150	5	13	0	0	0	asa4	spel with brady	RMBTs	biven	single	2	yes
64	85	90	1802	0	1043	>12	female	11.6	0	yes	0	no	0	0	0	0	no	no	70	91	21	5	Emergency	0.431034482758621	<0.65	1	5	yes	no	no	no	no	no	no	no	17	130	2	11	0	0	0	asa3	no	RMBTs	tof	tof	no	no
65	87	90	477	1	8	<=1	male	2.2	1	yes	0	no	0	0	0	0	no	yes	98	100	2	3	Emergency	1.36363636363636	1.2 up	1	20	no	yes	no	no	no	no	no	no	22	165	5	7	0	0	0	asa4	no	RMBTs	biven	pavsd	2	yes
66	91	90	181	1	7	<=1	female	2.85	1	yes	0	no	1	0	1	0	no	yes	90	100	10	3	Elective	1.05263157894737	0.65-1.1	1	5	no	yes	yes	no	no	no	yes	1	93	140	55	133	1	1	0	asa4	spel without	LMBTs	biven	pavsd	2	yes
67	93	90	1744	0	683	>12	female	8	0	no	0	no	0	0	0	1	no	no	68	91	23	5	Emergency	0.625	<0.65	2	15	no	no	yes	no	yes	no	no	1	16	135	3	9	0	0	0	asa4	spel without	LMBTs	biven	pavsd	1	yes
68	95	90	1698	0	168	1-12	male	6.5	0	yes	0	no	0	0	0	0	no	no	80	98	18	4	Emergency	0.615384615384615	<0.65	1	20	no	no	no	no	no	no	no	no	5	160	2	17	0	0	0	asa3	spel without	RMBTs	tof	tof	2	yes
69	96	90	1080	1	977	>12	male	10.5	0	no	0	no	0	0	0	0	no	no	66	95	29	5	Emergency	0.476190476190476	<0.65	1	10	no	no	no	no	no	no	no	no	21	140	2	8	0	0	0	asa3	no	LMBTs	tof	tof	2	yes
70	97	90	1648	0	10	<=1	male	3.87	0	no	0	no	0	0	0	0	no	no	96	100	4	3	Emergency	0.775193798449612	0.65-1.1	1	50	no	yes	no	no	no	no	no	no	144	215	18	20	0	1	0	asa3	no	RMBTs	single	single	2	yes
71	98	90	408	1	17	<=1	male	2.79	1	no	0	no	0	0	0	0	no	no	94	99	5	3	Emergency	1.0752688172043	0.65-1.1	1	15	no	yes	no	no	no	no	no	no	240	150	15	15	0	1	0	asa3	no	RMBTs	single	single	2	yes
72	99	90	670	0	109	1-12	female	4.7	0	no	0	no	0	0	0	0	no	no	89	90	1	4	Elective	0.851063829787234	0.65-1.1	1	60	no	no	no	no	no	no	no	no	9	170	2	25	0	0	0	asa3	spel without	LMBTs	biven	single	2	yes
73	100	90	1644	0	6	<=1	female	3.1	0	yes	0	no	0	0	0	0	yes	no	87	96	9	3	Emergency	0.967741935483871	0.65-1.1	1	30	no	yes	no	no	no	no	no	no	70	210	7	9	0	0	0	asa3	spel with brady	RMBTs	biven	pavsd	2	yes
74	101	90	1062	0	25	<=1	female	2.94	1	no	0	yes	0	0	0	0	no	no	40	88	48	3	Elective	1.02040816326531	0.65-1.1	1	5	no	yes	no	no	no	no	no	no	96	135	19	20	0	0	0	asa3	no	LMBTs	biven	av	1	yes
75	102	90	1620	0	894	>12	female	8.25	0	no	0	no	0	0	0	0	no	no	55	76	21	5	Elective	0.606060606060606	<0.65	1	2	no	no	no	no	no	no	no	no	40	135	5	12	0	0	0	asa3	no	RMBTs	tof	tof	2	yes
76	103	90	99	1	23	<=1	female	3.34	0	no	0	no	1	1	0	0	yes	yes	70	73	3	4	Emergency	1.19760479041916	0.65-1.1	1	3	no	yes	no	no	no	no	no	no	999	140	99	110	1	2	1	asa4	spel with brady	RMBTs	single	single	2	yes
77	104	90	1614	0	733	>12	female	7.93	0	yes	0	no	0	0	0	0	no	no	66	91	25	4	Elective	0.504413619167718	<0.65	1	5	no	no	no	no	no	no	no	no	8	150	1	15	0	0	0	asa3	spel without	RMBTs	tof	tof	1	yes
78	105	90	1429	0	29	<=1	male	2.48	1	yes	0	no	0	0	0	1	no	no	87	92	5	3	Emergency	1.20967741935484	1.2 up	1	5	no	no	no	no	no	no	no	no	120	135	8	51	0	0	0	asa3	no	RMBTs	tof	tof	2	yes
79	106	90	1477	1	105	1-12	female	5.7	0	no	0	no	0	0	0	0	no	no	89	94	5	4	Elective	0.701754385964912	0.65-1.1	1	25	no	no	no	no	no	no	no	no	38	135	3	9	0	0	0	asa3	no	LMBTs	biven	av	2	yes
80	107	90	1553	0	122	1-12	male	5	0	no	0	no	0	0	0	0	no	no	84	92	8	4	Elective	0.8	0.65-1.1	1	5	no	no	no	no	no	no	no	no	48	145	3	15	0	0	0	asa3	no	RMBTs	tof	tof	1	yes
81	108	90	852	0	12	<=1	female	3.56	0	no	0	no	0	0	0	0	no	no	86	92	6	3	Emergency	0.842696629213483	0.65-1.1	1	10	no	no	no	no	no	no	no	no	240	165	12	16	0	0	0	asa3	spel without	RMBTs	other	other	2	yes
82	110	90	1529	0	3	<=1	male	2.43	1	no	0	no	0	0	0	0	no	yes	89	94	5	3	Emergency	1.23456790123457	1.2 up	1	30	no	yes	yes	no	no	yes	no	1	41	180	5	35	0	0	0	asa4	no	RMBTs	biven	pavsd	2	yes
83	111	90	1518	0	768	>12	male	8.2	0	no	0	no	0	0	0	0	no	no	70	84	14	4	Emergency	0.487804878048781	<0.65	1	20	yes	no	no	no	no	no	no	no	16	120	2	8	0	0	0	asa3	no	RMBTs	biven	pavsd	2	yes
84	112	90	1507	0	1	<=1	female	3.58	0	no	0	no	0	0	0	0	no	yes	68	89	21	3	Emergency	0.837988826815642	0.65-1.1	1	15	no	no	yes	no	yes	yes	no	>1	480	145	33	33	0	0	0	asa4	no	RMBTs	single	single	2	yes
85	113	90	1505	0	31	1-12	female	2.65	1	no	1	yes	0	0	0	0	no	yes	94	97	3	3	Emergency	1.13207547169811	0.65-1.1	1	5	no	yes	no	no	no	no	no	no	168	110	14	37	0	0	0	asa3	no	LMBTs	biven	av	no	no
86	114	90	1505	0	880	>12	male	8.3	0	no	0	no	0	0	0	0	no	no	76	98	22	5	Emergency	0.602409638554217	<0.65	1	10	no	no	no	no	no	no	no	no	21	170	2	7	0	0	0	asa4	no	RMBTs	tof	tof	1	yes
87	115	90	1494	0	873	>12	male	13	0	no	1	no	0	0	0	0	no	no	56	97	41	4	Emergency	0.307692307692308	<0.65	1	30	no	no	yes	no	yes	no	no	1	64	130	5	11	0	0	0	asa4	no	RMBTs	biven	single	1	yes
88	116	90	706	0	142	1-12	female	5.3	0	no	1	no	0	0	0	0	no	no	92	92	0	4	Elective	0.754716981132076	0.65-1.1	1	3	no	no	no	no	no	no	no	no	10	170	3	15	0	0	0	asa3	no	RMBTs	single	single	1	yes
89	117	90	1208	0	7	<=1	female	3.04	0	no	1	no	0	0	0	0	no	no	86	99	13	3.5	Emergency	1.15131578947368	0.65-1.1	1	5	no	yes	no	no	no	no	no	no	39	125	4	30	0	0	0	asa3	no	RMBTs	biven	single	1	yes
90	120	90	1462	0	120	1-12	male	5.3	0	no	0	no	0	0	0	1	no	no	64	92	28	4	Elective	0.754716981132076	0.65-1.1	1	5	no	no	no	no	no	no	no	no	17	140	3	12	0	0	0	asa3	no	LMBTs	tof	tof	1	yes
91	121	90	2175	0	111	1-12	male	6.8	0	no	0	no	0	0	0	0	no	no	80	97	17	4	Elective	0.588235294117647	<0.65	1	5	no	no	no	no	no	no	no	no	40	165	3	14	0	0	0	asa3	spel without	RMBTs	biven	pavsd	2	yes
92	123	90	721	0	324	1-12	male	8.47	0	no	0	no	0	0	0	0	no	no	80	84	4	4	Elective	0.472255017709563	<0.65	2	10	no	no	no	no	no	no	no	no	144	90	7	15	0	0	0	asa3	no	LMBTs	single	single	no	no
93	124	90	1980	0	178	1-12	male	7.18	0	no	0	no	1	0	0	0	no	no	74	100	26	4	Emergency	0.557103064066852	<0.65	1	5	no	no	no	no	no	no	no	no	26	130	3	22	0	0	0	asa3	no	RMBTs	tof	tof	2	yes
94	125	90	2138	0	288	1-12	female	6.37	0	no	0	no	0	0	0	1	no	no	81	87	6	4	Emergency	0.627943485086342	<0.65	1	10	no	no	no	no	no	no	no	no	7	120	1	2	0	0	0	asa3	no	RMBTs	biven	pavsd	no	no
95	126	90	572	0	4	<=1	male	3	0	no	0	no	0	0	0	0	no	yes	95	97	2	3.5	Emergency	1.16666666666667	0.65-1.1	1	3	no	yes	no	no	no	no	no	no	21	125	5	10	0	0	0	asa3	spel without	RMBTs	other	other	2	yes
96	127	90	1327	0	104	1-12	female	4.4	0	no	1	no	0	0	0	0	no	no	68	100	32	4	Emergency	0.909090909090909	0.65-1.1	1	10	no	no	no	no	no	no	no	no	22	120	2	8	0	0	0	asa3	spel without	LMBTs	single	single	2	yes
97	129	90	364	1	1	<=1	male	3.49	0	no	0	no	0	0	0	0	no	yes	97	96	-1	3.5	Emergency	1.00286532951289	0.65-1.1	1	20	no	yes	yes	no	no	yes	no	1	41	145	11	12	0	0	0	asa4	spel without	RMBTs	single	single	2	yes
98	130	90	147	1	8	<=1	female	3.02	0	no	0	yes	0	0	0	0	no	no	87	93	6	4	Emergency	1.32450331125828	1.2 up	1	10	no	yes	no	no	no	no	no	no	0	205	1	3	0	0	0	asa3	spel without	RMBTs	single	single	1	yes
99	132	90	360	1	5	<=1	male	3.57	0	no	0	no	0	0	0	0	no	yes	77	92	15	4	Emergency	1.12044817927171	0.65-1.1	1	5	no	yes	no	no	no	no	no	no	168	110	8	28	0	0	0	asa3	no	RMBTs	single	single	1	yes
100	135	90	723	1	7	<=1	male	3.43	0	no	0	no	0	0	0	0	no	no	70	85	15	4	Emergency	1.16618075801749	0.65-1.1	1	20	no	yes	no	no	no	no	no	no	96	105	4	6	0	2	1	asa4	no	RMBTs	biven	pavsd	no	no
101	136	90	288	1	14	<=1	male	2.19	1	no	0	no	0	0	0	0	no	no	91	72	-19	3.5	Elective	1.59817351598174	1.2 up	1	30	no	yes	no	no	no	no	no	no	65	85	5	6	0	0	0	asa3	spel without	RMBTs	single	single	1	yes
102	137	90	2138	0	17	<=1	male	3.2	0	no	0	no	0	0	0	1	no	no	88	98	10	3.5	Emergency	1.09375	0.65-1.1	1	10	no	yes	no	no	no	no	no	no	48	140	2	4	0	0	0	asa4	spel without	RMBTs	biven	pavsd	2	yes
103	138	90	708	1	22	<=1	male	3.17	0	no	0	no	1	0	0	0	no	no	87	72	-15	4	Emergency	1.26182965299685	1.2 up	2	5	no	yes	no	no	no	no	no	no	312	120	13	14	0	0	0	asa3	spel without	LMBTs	biven	pavsd	1	yes
104	139	90	1872	0	29	<=1	male	3.15	0	no	0	no	1	0	0	0	no	yes	84	90	6	4	Emergency	1.26984126984127	1.2 up	1	50	no	yes	no	no	no	no	no	no	62	140	4	5	0	0	0	asa4	spel without	RMBTs	tof	tof	2	yes
105	140	90	2014	0	1296	>12	female	10.57	0	no	0	no	0	0	0	0	no	no	75	86	11	4	Emergency	0.378429517502365	<0.65	3	10	no	no	no	no	no	no	no	no	22	160	2	9	0	0	0	asa3	no	RMBTs	biven	pavsd	no	no
106	142	90	1991	0	583	>12	female	9.85	0	no	0	yes	0	0	0	0	no	no	81	92	11	5	Elective	0.50761421319797	<0.65	2	30	no	no	no	no	no	no	no	no	9	165	1	7	0	0	0	asa3	spel without	RMBTs	biven	single	2	yes
107	145	90	1145	0	717	>12	male	13	0	no	0	no	1	1	0	0	no	yes	63	90	27	5	Emergency	0.384615384615385	<0.65	2	50	no	no	yes	no	yes	yes	no	>1	88	155	6	20	0	0	0	asa4	spel with brady	LMBTs	single	single	2	yes
108	147	90	265	1	4	<=1	female	2.6	1	no	1	yes	0	0	0	0	no	no	83	98	15	3.5	Emergency	1.34615384615385	1.2 up	1	10	no	yes	no	no	no	no	no	no	144	140	27	28	0	3	1	asa3	spel without	LMBTs	biven	av	2	yes
109	148	90	1920	0	30	<=1	male	2.6	1	no	0	no	0	0	0	1	no	no	60	85	25	4	Emergency	1.53846153846154	1.2 up	1	6	no	yes	no	no	no	no	no	no	84	185	4	19	0	1	1	asa3	spel without	RMBTs	single	single	no	no
110	149	90	1917	0	84	1-12	female	4.85	0	no	0	no	0	0	0	0	no	no	75	85	10	5	Emergency	1.03092783505155	0.65-1.1	1	20	no	no	yes	no	yes	no	no	1	21	95	2	7	0	0	0	asa3	no	RMBTs	tof	tof	1	yes
111	151	90	188	1	128	1-12	female	4.5	0	no	0	no	0	0	0	0	no	yes	76	87	11	4	Emergency	0.888888888888889	0.65-1.1	1	5	no	yes	yes	no	yes	no	no	1	22	150	2	7	0	0	0	asa4	spel without	RMBTs	single	single	1	yes
112	152	90	1890	0	5	<=1	female	3.42	0	no	0	no	0	0	0	0	no	no	92	96	4	4	Emergency	1.16959064327485	0.65-1.1	1	5	no	yes	no	no	no	no	no	no	216	105	14	37	0	1	0	asa3	no	RMBTs	biven	pavsd	no	no
113	153	90	428	0	1	<=1	female	2.76	1	no	0	no	0	0	0	1	no	no	96	100	4	4	Emergency	1.44927536231884	1.2 up	1	5	no	yes	no	no	no	no	no	no	960	105	49	81	0	3	1	asa3	no	RMBTs	biven	single	no	no
114	157	90	1864	0	7	<=1	female	2.92	1	no	0	no	0	1	0	0	no	no	87	100	13	3.5	Emergency	1.1986301369863	0.65-1.1	1	10	no	yes	no	no	no	no	no	no	45	165	7	14	0	0	0	asa3	spel without	RMBTs	biven	pavsd	2	yes
115	158	90	1858	0	470	>12	female	7.36	0	no	0	no	0	0	0	0	no	no	72	90	18	4	Elective	0.543478260869565	<0.65	1	20	yes	no	no	no	no	no	no	no	17	120	7	13	0	0	0	asa3	spel without	RMBTs	biven	pavsd	no	no
116	161	90	1424	1	12	<=1	male	2.96	1	no	0	no	0	0	0	0	no	yes	87	97	10	4	Emergency	1.35135135135135	1.2 up	1	5	no	no	yes	no	yes	no	no	1	48	70	22	23	0	1	0	asa4	spel with brady	RMBTs	tof	tof	1	yes
117	162	90	1848	0	16	<=1	female	3.26	0	no	0	no	1	0	0	0	no	no	93	95	2	4	Emergency	1.22699386503067	1.2 up	1	5	no	no	no	no	no	no	no	no	999	105	51	51	0	2	0	asa3	no	RMBTs	single	single	1	yes
118	163	90	1378	1	627	>12	female	6.32	0	no	0	no	0	0	0	0	no	no	71	90	19	5	Emergency	0.791139240506329	0.65-1.1	2	5	no	no	no	no	no	no	no	no	86	130	5	10	0	0	0	asa3	no	LMBTs	biven	pavsd	no	no
119	164	90	2532	0	785	>12	female	8.06	0	no	0	no	0	0	0	0	no	no	72	94	22	4	Emergency	0.496277915632754	<0.65	2	5	no	no	no	no	no	no	no	no	21	110	2	8	0	0	0	asa4	no	LMBTs	biven	pavsd	1	yes
120	166	90	2454	0	2	<=1	female	1.9	1	no	0	no	0	0	0	0	no	yes	87	93	6	4	Emergency	2.10526315789474	1.2 up	1	10	no	yes	no	no	no	no	no	no	83	165	12	12	0	0	0	asa4	no	RMBTs	biven	pavsd	2	yes
121	167	90	965	1	61	1-12	male	2.78	1	yes	0	no	1	0	0	1	no	no	82	100	18	4	Emergency	1.43884892086331	1.2 up	1	15	no	yes	no	no	no	no	no	no	23	160	12	19	0	0	0	asa3	no	LMBTs	tof	tof	1	yes
122	168	90	1087	0	8	<=1	male	2.75	1	no	0	no	0	1	0	0	no	yes	96	100	4	4	Emergency	1.45454545454545	1.2 up	1	10	no	yes	no	no	no	no	no	no	64	135	16	18	0	0	0	asa4	spel without	RMBTs	single	single	2	yes
123	170	90	2489	0	601	>12	female	7.9	0	no	0	no	0	0	0	0	no	no	81	82	1	5	Elective	0.632911392405063	<0.65	2	10	no	no	no	no	no	no	no	no	24	120	2	32	0	0	0	asa3	no	LMBTs	single	single	no	no
124	171	90	1815	0	17	<=1	female	2.78	1	yes	0	no	0	0	0	0	no	no	68	92	24	4	Emergency	1.43884892086331	1.2 up	1	10	no	no	no	no	no	no	no	no	96	105	7	7	0	1	1	asa3	spel without	RMBTs	tof	tof	1	yes
125	173	90	620	0	470	>12	female	7.91	0	no	0	no	0	0	0	0	no	no	70	85	15	4	Emergency	0.505689001264222	<0.65	2	5	no	no	no	no	no	no	no	no	13	100	2	11	0	0	0	asa3	no	LMBTs	single	single	no	no
126	176	90	2467	0	11	<=1	male	2.16	1	no	0	no	0	0	0	1	yes	yes	85	100	15	3.5	Emergency	1.62037037037037	1.2 up	1	5	no	yes	yes	no	yes	no	no	1	384	155	21	29	0	0	0	asa4	spel without	LMBTs	biven	single	2	yes
127	178	90	2459	0	60	1-12	male	2.97	1	no	0	no	0	0	0	1	no	no	87	96	9	4	Elective	1.34680134680135	1.2 up	1	10	no	no	no	no	no	no	no	no	816	180	57	72	0	2	0	asa3	spel without	RMBTs	biven	pavsd	2	yes
128	179	90	91	1	9	<=1	male	2.98	1	no	0	no	1	0	0	0	no	no	78	86	8	3.5	Emergency	1.1744966442953	0.65-1.1	1	5	no	yes	no	no	no	no	no	no	999	110	74	80	0	1	0	asa3	no	RMBTs	single	single	1	yes
129	181	90	2397	0	165	1-12	male	7.26	0	no	0	no	0	0	0	0	no	no	85	97	12	4	Elective	0.550964187327824	<0.65	1	40	no	no	no	no	no	no	no	no	139	130	6	14	0	0	0	asa2	no	RMBTs	tof	tof	no	no
130	183	90	116	1	4	<=1	female	2.7	1	no	1	yes	0	0	0	0	no	yes	99	96	-3	4	Emergency	1.48148148148148	1.2 up	1	3	no	yes	no	no	no	no	no	no	864	90	37	45	0	0	0	asa4	no	RMBTs	biven	av	no	no
131	184	90	923	0	126	1-12	male	7.25	0	no	0	no	0	0	0	0	no	no	65	95	30	4	Emergency	0.551724137931034	<0.65	1	5	no	no	no	no	no	no	no	no	144	85	7	17	0	1	0	asa3	no	RMBTs	single	single	no	no
132	185	90	2352	0	491	>12	female	8.03	0	yes	0	no	0	0	0	0	no	no	80	89	9	4	Elective	0.49813200498132	<0.65	1	20	no	no	no	no	no	no	no	no	0	110	1	9	0	0	0	asa3	no	RMBTs	biven	pavsd	no	no
133	186	90	2349	0	226	1-12	female	7.5	0	no	0	yes	0	0	0	0	no	yes	60	98	38	5	Emergency	0.666666666666667	0.65-1.1	1	5	no	no	yes	no	yes	no	no	1	12	130	2	10	0	0	0	asa4	spel without	LMBTs	biven	single	1	yes
134	187	90	764	0	11	<=1	male	3.09	0	no	0	no	0	0	0	0	no	no	91	97	6	4	Emergency	1.29449838187702	1.2 up	1	5	no	yes	yes	no	no	yes	no	1	57	130	6	7	0	0	0	asa4	spel without	RMBTs	biven	single	2	yes
135	188	90	991	0	10	<=1	female	2.72	1	no	0	no	0	0	0	0	no	no	90	98	8	3.5	Emergency	1.28676470588235	1.2 up	1	5	no	yes	no	no	no	no	no	no	87	100	6	73	0	1	0	asa3	no	RMBTs	single	single	1	yes
136	190	90	562	0	325	1-12	male	8.5	0	no	0	no	0	0	0	0	no	no	78	90	12	5	Elective	0.588235294117647	<0.65	1	10	no	no	no	no	no	no	no	no	9	155	2	10	0	0	0	asa4	no	LMBTs	tof	tof	no	no
137	192	90	1470	0	1	<=1	male	2	1	no	0	no	0	0	0	0	no	no	91	100	9	4	Emergency	2	1.2 up	1	10	no	yes	no	no	no	no	no	no	9	100	5	8	0	0	0	asa3	no	RMBTs	biven	pavsd	1	yes
138	194	90	2235	0	374	>12	male	6.4	0	no	0	no	0	0	0	0	no	no	78	85	7	4	Elective	0.625	<0.65	1	5	no	no	no	no	no	no	no	no	480	120	22	29	0	1	1	asa3	no	RMBTs	tof	tof	1	yes
139	198	90	1477	0	860	>12	male	10	0	no	0	no	0	0	0	0	no	no	76	92	16	5	Elective	0.5	<0.65	1	20	no	no	no	no	no	no	no	no	18	125	2	10	0	0	0	asa3	no	LMBTs	tof	tof	1	yes
140	200	90	666	0	1390	>12	female	10	0	no	0	no	1	0	0	0	no	no	65	75	10	5	Emergency	0.5	<0.65	5	20	no	no	yes	no	yes	no	no	1	384	120	17	73	0	1	0	asa3	spel with brady	RMBTs	biven	pavsd	2	yes
141	201	90	2200	0	868	>12	male	11.6	0	no	0	no	0	0	0	0	no	no	61	96	35	5	Emergency	0.431034482758621	<0.65	2	20	yes	no	yes	no	yes	no	no	1	70	140	4	10	0	0	0	asa4	spel without	RMBTs	other	other	1	yes
142	207	90	107	1	13	<=1	female	2.43	1	no	0	no	0	0	0	0	no	no	88	100	12	4	Emergency	1.64609053497942	1.2 up	1	10	no	yes	no	no	no	no	no	no	999	105	49	52	0	0	0	asa3	spel without	RMBTs	single	single	no	no
143	209	90	259	1	7	<=1	male	3.44	0	no	1	yes	0	0	0	0	no	no	85	96	11	4	Emergency	1.16279069767442	0.65-1.1	1	10	no	yes	no	no	no	no	no	no	43	120	11	30	0	0	0	asa3	no	LMBTs	biven	av	no	no
144	212	90	723	0	579	>12	female	11.5	0	no	0	no	0	0	0	0	no	no	76	96	20	5	Elective	0.434782608695652	<0.65	2	30	no	no	no	no	no	no	no	no	94	130	6	13	0	0	0	asa3	no	LMBTs	tof	tof	1	yes
145	213	90	896	1	14	<=1	male	2.58	1	no	0	no	0	0	0	0	no	yes	100	100	0	4	Emergency	1.55038759689922	1.2 up	1	15	no	yes	no	no	no	no	no	no	33	120	12	12	0	0	0	asa4	spel without	LMBTs	biven	single	no	no
146	218	90	239	0	20	<=1	male	3.5	0	no	0	no	0	0	0	0	no	yes	84	90	6	4	Emergency	1.14285714285714	0.65-1.1	1	30	no	yes	no	no	no	no	no	no	128	120	20	21	0	0	0	asa3	no	RMBTs	single	single	1	yes
147	221	90	2655	1	341	1-12	male	8.13	0	no	0	no	0	0	0	0	no	no	70	78	8	5	Emergency	0.615006150061501	<0.65	1	5	no	no	no	no	no	no	no	no	696	105	32	36	0	1	1	asa3	no	RMBTs	biven	pavsd	no	no
148	223	90	2783	0	5	<=1	male	2.5	1	no	0	no	0	0	0	0	no	yes	95	100	5	3	Emergency	1.2	1.2 up	1	10	no	yes	no	no	no	no	no	no	192	160	9	75	0	1	1	asa3	spel without	RMBTs	single	single	1	yes
149	224	90	428	0	1239	>12	male	12.8	0	no	0	no	0	0	0	0	no	no	70	98	28	5	Elective	0.390625	<0.65	2	20	no	no	no	no	no	no	no	no	1	120	1	7	0	0	0	asa3	no	LMBTs	tof	tof	1	yes
150	225	90	1457	1	3	<=1	female	2.58	1	no	0	no	0	0	0	0	no	no	84	99	15	4	Emergency	1.55038759689922	1.2 up	1	2	no	yes	yes	no	no	yes	no	1	120	105	5	6	0	1	0	asa3	no	RMBTs	single	single	1	yes
151	226	90	1511	0	138	1-12	male	5.7	0	no	1	no	0	0	0	0	no	yes	66	86	20	4	Emergency	0.701754385964912	0.65-1.1	1	8	no	no	yes	no	yes	no	no	1	22	85	2	8	0	0	0	asa4	no	RMBTs	biven	single	1	yes
152	227	90	551	0	74	1-12	female	4	0	no	0	no	0	0	0	0	no	no	75	84	9	4	Emergency	1	0.65-1.1	1	5	no	no	yes	no	yes	no	no	1	144	105	7	15	0	0	0	asa4	no	RMBTs	biven	single	2	yes
153	228	90	2697	0	1275	>12	male	10	0	no	0	no	0	0	0	0	no	no	67	93	26	5	Emergency	0.5	<0.65	2	5	yes	no	no	no	no	no	no	no	36	125	10	7	0	0	0	asa3	no	LMBTs	tof	tof	1	yes
154	230	90	155	1	4	<=1	male	2.5	1	no	0	no	0	0	0	0	no	yes	85	97	12	4	Elective	1.6	1.2 up	1	10	no	yes	no	no	no	no	no	no	999	105	102	113	1	1	0	asa4	no	RMBTs	single	single	no	no
155	232	90	2717	0	970	>12	female	7.4	0	yes	0	no	0	0	0	1	no	no	88	95	7	4	Emergency	0.54054054054054	<0.65	2	20	no	no	no	no	no	no	no	no	0	135	1	13	0	0	0	asa3	no	LMBTs	tof	tof	no	no
156	233	90	2707	0	53	1-12	female	5	0	no	0	no	0	0	0	0	no	yes	70	97	27	4	Elective	0.8	0.65-1.1	1	5	no	no	yes	no	yes	no	no	1	216	90	62	62	0	2	0	asa3	no	RMBTs	tof	tof	1	yes
157	234	90	126	1	36	1-12	male	2.39	1	no	0	yes	0	0	0	0	no	no	45	99	54	4	Emergency	1.67364016736402	1.2 up	1	5	no	no	yes	no	yes	no	no	1	35	95	6	7	0	0	0	asa4	spel without	RMBTs	other	other	1	yes
158	235	90	2512	0	227	1-12	male	5.9	0	no	0	no	0	0	0	0	no	no	69	92	23	5	Emergency	0.847457627118644	0.65-1.1	1	5	no	no	no	no	no	no	no	no	18	95	2	12	0	0	0	asa3	no	RMBTs	tof	tof	no	no
159	239	90	1865	0	2	<=1	male	2.99	1	no	0	no	0	0	0	0	no	yes	77	100	23	4	Emergency	1.33779264214047	1.2 up	1	15	no	yes	no	no	no	no	no	no	648	125	50	40	0	1	0	asa4	no	RMBTs	single	single	1	yes
160	241	90	320	0	32	1-12	male	3.6	0	no	0	no	0	0	0	0	no	no	70	100	30	4	Emergency	1.11111111111111	0.65-1.1	1	15	no	yes	yes	no	yes	no	no	1	42	145	4	9	0	0	0	asa4	spel without	RMBTs	other	other	2	yes
161	242	90	2640	0	927	>12	female	10.83	0	no	0	no	0	0	0	0	no	no	81	92	11	5	Elective	0.461680517082179	<0.65	2	70	no	no	no	no	no	no	no	no	12	130	2	8	0	0	0	asa3	spel without	RMBTs	tof	tof	2	yes
162	243	90	1459	0	694	>12	female	8.75	0	no	0	no	0	0	0	0	no	no	78	91	13	5	Emergency	0.571428571428571	<0.65	1	20	no	no	no	no	no	no	no	no	0	115	1	18	0	0	0	asa3	no	RMBTs	tof	tof	no	no
163	251	90	2162	0	860	>12	female	11	0	no	0	no	0	0	0	0	no	no	75	96	21	5	Emergency	0.454545454545455	<0.65	1	20	yes	no	no	no	no	no	no	no	312	130	20	17	0	0	0	asa4	spel without	RMBTs	tof	tof	1	yes
164	253	90	1854	0	762	>12	male	10	0	no	0	no	0	0	0	0	no	no	66	91	25	5	Emergency	0.5	<0.65	1	10	no	no	yes	no	yes	no	no	1	68	110	4	5	0	0	0	asa3	no	LMBTs	tof	tof	1	yes
165	254	90	1378	1	1	<=1	male	3.85	0	no	0	yes	0	0	0	0	no	no	81	100	19	3.5	Emergency	0.909090909090909	0.65-1.1	1	10	no	yes	no	no	no	no	no	no	192	130	22	28	0	0	0	asa3	no	RMBTs	biven	pavsd	1	yes
166	257	90	3273	0	861	>12	male	10.5	0	no	1	yes	0	0	0	0	no	no	80	90	10	5	Elective	0.476190476190476	<0.65	1	20	no	no	no	no	no	no	no	no	0	125	1	13	0	0	0	asa3	no	RMBTs	biven	pavsd	1	yes
167	258	90	3283	0	34	1-12	female	2.78	1	no	0	no	0	0	0	0	no	no	67	88	21	3.5	Emergency	1.2589928057554	1.2 up	1	10	no	no	yes	no	yes	no	no	1	37	125	3	7	0	0	0	asa4	spel with brady	RMBTs	biven	pavsd	2	yes
168	259	90	3278	0	536	>12	female	7.1	0	no	0	yes	0	0	0	0	no	no	78	92	14	5	Elective	0.704225352112676	0.65-1.1	2	10	no	no	no	no	no	no	no	no	0	135	1	11	0	0	0	asa3	no	RMBTs	tof	tof	1	yes
169	260	90	3266	0	529	>12	male	7.76	0	no	0	no	1	0	0	1	no	no	77	96	19	5	Emergency	0.644329896907217	<0.65	1	10	yes	no	no	no	no	no	no	no	15	130	2	18	0	0	0	asa3	no	RMBTs	tof	tof	1	yes
170	261	90	2856	0	282	1-12	male	6.9	0	no	0	no	0	0	0	0	no	no	66	94	28	4	Emergency	0.579710144927536	<0.65	1	50	no	no	no	no	no	no	no	no	21	150	1	23	0	0	0	asa3	no	RMBTs	tof	tof	1	yes
171	263	90	1682	0	379	>12	female	5.7	0	no	0	no	0	0	0	0	no	no	75	92	17	4	Emergency	0.701754385964912	0.65-1.1	2	10	no	no	no	no	no	no	no	no	24	145	3	33	0	2	1	asa3	no	RMBTs	biven	pavsd	1	yes
172	264	90	413	0	16	<=1	female	1.9	1	yes	1	no	1	0	0	0	no	no	60	80	20	3.5	Emergency	1.84210526315789	1.2 up	1	10	no	no	no	no	no	no	no	no	69	130	37	37	0	1	1	asa3	spel without	RMBTs	single	single	1	yes
173	265	90	1083	0	809	>12	male	10	0	no	0	no	0	0	0	0	no	no	88	88	0	5	Elective	0.5	<0.65	1	20	yes	no	no	no	no	no	no	no	20	115	2	16	0	0	0	asa3	no	RMBTs	tof	tof	no	no
174	267	90	632	1	3	<=1	male	1.48	1	no	0	no	0	0	0	0	no	yes	90	98	8	3.5	Emergency	2.36486486486486	1.2 up	1	30	no	yes	yes	no	no	yes	no	1	43	170	24	37	0	1	1	asa3	spel without	RMBTs	biven	pavsd	1	yes
175	268	90	1827	0	398	>12	male	8.4	0	no	0	no	1	0	0	0	no	no	67	100	33	5	Elective	0.595238095238095	<0.65	2	20	yes	no	yes	no	yes	no	no	1	46	115	3	16	0	1	0	asa3	no	LMBTs	biven	pavsd	1	yes
176	271	90	2274	0	556	>12	male	8.2	0	yes	0	no	0	0	0	0	no	no	68	83	15	5	Elective	0.609756097560976	<0.65	2	60	no	no	no	no	no	no	no	no	45	140	1	11	0	0	0	asa3	spel without	LMBTs	biven	single	1	yes
177	273	90	2404	1	4	<=1	female	2.85	1	no	0	no	0	0	0	0	no	no	87	100	13	3.5	Emergency	1.2280701754386	1.2 up	1	50	no	no	no	no	no	no	no	no	39	170	4	9	0	0	0	asa3	no	RMBTs	biven	pavsd	no	no
178	278	90	3145	0	391	>12	male	11	0	no	0	no	0	0	0	0	no	no	80	95	15	5	Emergency	0.454545454545455	<0.65	1	450	no	no	no	no	no	no	no	no	36	170	3	12	0	0	0	asa3	no	LMBTs	tof	tof	no	no
179	279	90	314	1	1146	>12	female	9.2	0	no	0	no	0	0	0	0	no	no	86	93	7	5	Emergency	0.543478260869565	<0.65	2	10	no	no	no	no	no	no	no	no	0	160	5	28	0	1	0	asa3	no	LMBTs	biven	pavsd	1	yes
180	280	90	2093	0	1452	>12	male	12.1	0	no	0	no	0	0	0	0	no	no	75	94	19	5	Elective	0.413223140495868	<0.65	1	20	no	no	no	no	no	no	no	no	46	165	3	14	0	0	0	asa3	no	RMBTs	tof	tof	1	yes
181	281	90	3115	0	38	1-12	male	3.4	0	no	0	no	1	1	0	0	no	yes	80	93	13	4	Emergency	1.17647058823529	0.65-1.1	1	8	no	yes	no	no	no	no	no	no	532	115	40	48	0	0	0	asa4	no	RMBTs	single	single	no	no
182	283	90	1860	0	645	>12	male	10.5	0	no	0	no	0	0	0	0	no	no	86	97	11	5	Elective	0.476190476190476	<0.65	1	10	no	no	no	no	no	no	no	no	8	120	2	22	0	0	0	asa3	no	RMBTs	tof	tof	1	yes
183	284	90	3090	0	2	<=1	male	2.43	1	no	0	no	0	0	0	0	no	no	80	83	3	3.5	Emergency	1.440329218107	1.2 up	1	3	no	yes	no	no	no	no	no	no	12	100	16	18	0	0	0	asa3	no	RMBTs	biven	single	no	no
184	285	90	574	0	1001	>12	male	12.6	0	no	0	no	0	0	0	0	no	no	70	90	20	5	Emergency	0.396825396825397	<0.65	1	30	yes	no	no	no	no	no	no	no	18	120	2	12	0	0	0	asa3	no	RMBTs	tof	tof	no	no
185	286	90	1969	0	617	>12	female	8.34	0	no	0	no	0	0	0	0	no	no	70	97	27	5	Elective	0.599520383693046	<0.65	1	10	no	no	no	no	no	no	no	no	16	105	2	14	0	0	0	asa3	no	RMBTs	tof	tof	1	yes
186	288	90	3052	0	18	<=1	male	2.86	1	no	0	no	1	1	0	0	no	yes	81	100	19	3.5	Emergency	1.22377622377622	1.2 up	1	20	no	yes	no	no	no	no	no	no	63	135	6	19	0	0	0	asa4	no	RMBTs	other	other	1	yes
187	289	90	477	0	5	<=1	female	2.4	1	no	0	no	0	0	0	0	no	no	85	98	13	4	Emergency	1.66666666666667	1.2 up	1	15	no	yes	no	no	no	no	no	no	42	130	4	9	0	0	0	asa3	no	RMBTs	single	single	1	yes
188	291	90	2001	0	206	1-12	female	6.35	0	no	0	no	0	0	0	0	no	no	66	99	33	5	Elective	0.78740157480315	0.65-1.1	1	5	no	no	no	no	no	no	no	no	1	130	1	7	0	0	0	asa3	no	RMBTs	tof	tof	1	yes
189	292	90	1096	1	295	1-12	female	7.3	0	no	0	no	0	0	0	0	no	no	79	100	21	5	Elective	0.684931506849315	0.65-1.1	1	10	no	no	no	no	no	no	no	no	8	130	1	11	0	0	0	asa3	no	RMBTs	tof	tof	1	yes
190	294	90	270	0	1	<=1	female	3.7	0	no	0	no	0	0	0	0	no	no	83	96	13	4	Emergency	1.08108108108108	0.65-1.1	1	80	no	yes	yes	no	no	yes	no	1	66	200	22	22	0	0	0	asa3	spel without	RMBTs	single	single	1	yes
191	295	90	473	1	4	<=1	male	2.5	1	no	0	no	0	0	0	0	no	no	82	97	15	3.5	Emergency	1.4	1.2 up	1	20	no	yes	no	no	no	no	no	no	35	130	12	12	0	0	0	asa3	spel with brady	LMBTs	biven	pavsd	no	no
192	297	90	1317	0	34	1-12	male	3.5	0	no	0	no	0	0	0	0	no	yes	96	95	-1	3	Emergency	0.857142857142857	0.65-1.1	1	30	no	yes	no	no	no	no	no	no	192	150	8	65	0	4	1	asa4	no	RMBTs	single	single	1	yes
193	298	90	3000	0	533	>12	male	12	0	no	0	no	0	0	0	0	no	no	84	91	7	5	Elective	0.416666666666667	<0.65	2	50	no	no	no	no	no	no	no	no	0	165	1	11	0	0	0	asa3	no	RMBTs	tof	tof	no	no
194	300	90	675	0	115	1-12	male	5	0	yes	0	no	0	0	0	0	no	no	79	93	14	4	Emergency	0.8	0.65-1.1	1	15	no	no	no	no	no	no	no	no	58	120	4	8	0	0	0	asa3	no	RMBTs	tof	tof	1	yes
195	301	90	846	0	1041	>12	male	11.8	0	no	0	no	0	0	0	0	no	no	79	94	15	5	Emergency	0.423728813559322	<0.65	2	10	no	no	no	no	no	no	no	no	0	130	2	10	0	0	0	asa3	no	LMBTs	tof	tof	1	yes
196	302	90	2853	0	688	>12	male	8.8	0	yes	0	no	0	0	0	0	no	no	80	91	11	5	Emergency	0.568181818181818	<0.65	1	5	no	no	no	no	no	no	no	no	0	120	2	12	0	0	0	asa3	no	RMBTs	tof	tof	no	no
197	303	90	183	1	3	<=1	male	2.75	1	no	0	no	0	0	0	0	no	yes	90	95	5	3.5	Emergency	1.27272727272727	1.2 up	1	8	no	yes	no	no	no	no	no	no	576	105	38	40	0	0	0	asa3	no	RMBTs	single	single	1	yes
198	304	90	1085	0	5	<=1	female	3.08	0	no	0	no	0	0	0	0	no	no	92	100	8	3.5	Elective	1.13636363636364	0.65-1.1	1	10	no	yes	no	no	no	no	no	no	91	110	4	7	0	1	0	asa3	no	RMBTs	single	single	no	no
199	307	90	91	1	208	1-12	female	5	0	no	0	no	0	0	0	0	no	no	78	77	-1	4	Elective	0.8	0.65-1.1	1	10	no	no	yes	no	yes	no	no	1	96	100	6	11	0	0	0	asa3	no	RMBTs	other	other	no	no
200	308	90	2929	0	958	>12	male	13.2	0	no	0	no	0	1	0	0	no	no	86	100	14	4	Emergency	0.303030303030303	<0.65	1	80	no	no	yes	no	yes	no	no	1	58	145	5	8	0	0	0	asa4	no	RMBTs	tof	tof	1	yes
201	310	90	3022	0	667	>12	male	9.78	0	no	0	no	0	0	0	0	no	no	80	93	13	5	Emergency	0.511247443762781	<0.65	1	50	no	no	no	no	no	no	no	no	24	140	2	15	0	0	0	asa3	no	RMBTs	biven	pavsd	1	yes
202	311	90	692	0	146	1-12	female	5.6	0	no	0	no	0	0	0	0	no	no	70	82	12	3	Elective	0.535714285714286	<0.65	1	30	no	no	no	no	no	no	no	no	66	120	2	30	0	0	0	asa3	spel without	RMBTs	tof	tof	1	yes
203	313	90	3639	0	943	>12	male	11.7	0	yes	0	no	0	0	0	0	no	no	72	81	9	5	Emergency	0.427350427350427	<0.65	1	145	no	no	no	no	no	no	no	no	2	145	2	8	0	0	0	asa3	no	RMBTs	biven	pavsd	no	no
204	318	90	543	0	365	1-12	female	9.24	0	no	0	no	0	0	0	0	no	no	72	87	15	4	Elective	0.432900432900433	<0.65	1	20	yes	no	no	no	no	no	no	no	21	130	3	10	0	0	0	asa3	no	LMBTs	tof	tof	1	yes
205	320	90	2040	0	263	1-12	male	9.27	0	no	0	no	0	0	0	0	no	no	85	91	6	4	Elective	0.431499460625674	<0.65	1	10	no	no	no	no	no	no	no	no	22	130	3	17	0	1	0	asa3	no	LMBTs	biven	pavsd	1	yes
206	321	90	2525	0	628	>12	male	11.9	0	no	0	no	0	0	0	0	no	no	78	97	19	5	Elective	0.420168067226891	<0.65	1	30	no	no	no	no	no	no	no	no	17	120	2	14	0	1	0	asa3	no	RMBTs	tof	tof	1	yes
207	322	90	2044	0	17	<=1	female	3.24	0	no	0	no	0	0	0	0	no	yes	90	77	-13	3	Elective	0.925925925925926	0.65-1.1	1	10	no	yes	no	no	no	no	no	no	48	145	19	69	0	0	0	asa3	spel with brady	LMBTs	biven	pavsd	1	yes
208	323	90	3590	0	99	1-12	female	2.2	1	yes	0	no	0	0	0	1	no	no	72	66	-6	3	Emergency	1.36363636363636	1.2 up	1	40	no	no	no	no	no	no	no	no	90	80	5	12	0	1	1	asa2	spel without	RMBTs	tof	tof	1	yes
209	325	90	2222	0	14	<=1	male	3.12	0	no	0	no	1	0	0	0	no	no	86	98	12	3.5	Emergency	1.12179487179487	0.65-1.1	1	10	no	yes	no	no	no	no	no	no	696	150	33	47	0	0	0	asa3	spel without	RMBTs	biven	pavsd	1	yes
210	326	90	152	0	1388	>12	female	11	0	no	0	no	0	0	0	0	no	no	81	96	15	5	Elective	0.454545454545455	<0.65	2	40	no	no	no	no	no	no	no	no	18	125	2	15	0	0	0	asa3	no	LMBTs	tof	tof	1	yes
211	327	90	708	1	22	<=1	female	4.17	0	no	0	no	0	0	0	0	no	yes	80	87	7	4	Emergency	0.959232613908873	0.65-1.1	1	10	no	yes	yes	no	no	yes	no	1	312	140	16	56	0	1	1	asa3	spel without	RMBTs	biven	av	1	yes
212	328	90	2204	0	982	>12	female	11	0	no	0	no	0	0	0	1	no	no	88	93	5	4	Elective	0.363636363636364	<0.65	2	50	no	no	no	no	no	no	no	no	0	140	1	8	0	0	0	asa3	no	RMBTs	biven	pavsd	1	yes
213	329	90	559	0	1422	>12	female	14	0	no	0	no	0	0	0	0	no	no	78	98	20	5	Elective	0.357142857142857	<0.65	2	30	no	no	no	no	no	no	no	no	0	225	2	7	0	0	0	asa3	spel without	LMBTs	tof	tof	1	yes
214	330	90	3541	0	30	<=1	female	3.47	0	no	0	no	0	0	0	0	no	no	71	93	22	3.5	Emergency	1.00864553314121	0.65-1.1	1	10	no	no	no	no	no	no	no	no	68	105	11	19	0	0	0	asa3	no	RMBTs	tof	tof	1	yes
215	331	90	3491	0	483	>12	male	7.49	0	no	0	no	0	0	0	0	no	no	73	90	17	4	Emergency	0.534045393858478	<0.65	1	30	no	no	no	no	no	no	no	no	45	140	3	11	0	0	0	asa3	no	RMBTs	tof	tof	1	yes
216	333	90	2386	0	30	<=1	male	2.5	1	yes	0	no	1	0	1	0	no	yes	87	90	3	3.5	Emergency	1.4	1.2 up	1	3	no	yes	no	no	no	no	no	no	68	110	5	13	0	0	0	asa4	spel with brady	RMBTs	biven	single	1	yes
217	334	90	1156	0	511	>12	male	9	0	no	0	no	0	0	0	0	no	no	74	96	22	5	Elective	0.555555555555556	<0.65	1	20	yes	no	no	no	no	no	no	no	0	140	2	12	0	0	0	asa3	spel without	RMBTs	tof	tof	1	yes
218	338	90	2617	0	213	1-12	male	6	0	yes	0	no	0	0	0	0	no	no	68	89	21	5	Elective	0.833333333333333	0.65-1.1	1	50	no	no	no	no	no	no	no	no	120	160	7	13	0	0	0	asa3	no	RMBTs	biven	single	1	yes
219	340	90	1374	0	34	1-12	female	3.24	0	no	1	no	1	0	0	0	no	yes	80	86	6	3.5	Emergency	1.08024691358025	0.65-1.1	1	10	no	yes	no	no	no	no	no	no	66	95	7	15	0	0	0	asa3	no	RMBTs	single	single	1	yes
220	341	90	238	0	7	<=1	male	2.88	1	no	0	no	0	0	0	0	no	no	89	91	2	3.5	Emergency	1.21527777777778	1.2 up	1	40	no	yes	no	no	no	no	no	no	48	130	9	17	0	0	0	asa3	spel with brady	RMBTs	single	single	1	yes
221	345	90	1255	0	83	1-12	male	5.6	0	no	0	no	0	0	0	0	no	no	82	93	11	3.5	Elective	0.625	<0.65	1	15	no	no	no	no	no	no	no	no	19	155	2	13	0	0	0	asa3	spel without	RMBTs	tof	tof	no	no
222	350	90	1268	0	38	1-12	female	3.2	0	no	0	no	0	0	1	0	no	yes	40	85	45	4	Emergency	1.25	1.2 up	1	10	no	no	yes	no	yes	no	no	1	36	150	3	8	0	0	0	asa4	spel without	RMBTs	tof	tof	2	yes
223	351	90	1799	1	1362	>12	male	12.8	0	no	0	no	0	0	0	0	no	no	85	90	5	4	Emergency	0.3125	<0.65	1	20	yes	no	no	no	no	no	no	no	60	135	4	25	0	0	0	asa3	no	RMBTs	tof	tof	1	yes
224	352	90	543	1	1	<=1	female	3.3	0	no	0	no	0	0	0	0	no	yes	97	98	1	4	Emergency	1.21212121212121	1.2 up	1	40	no	yes	yes	no	no	yes	no	1	67	155	5	5	0	0	0	asa3	no	RMBTs	biven	pavsd	2	yes
225	354	90	2233	0	204	1-12	female	4.8	0	yes	0	no	0	0	0	0	no	no	75	93	18	4	Emergency	0.833333333333333	0.65-1.1	2	15	no	no	no	no	no	no	no	no	67	150	3	9	0	0	0	asa3	no	LMBTs	biven	single	1	yes
226	355	90	3378	0	756	>12	male	8.1	0	no	0	no	0	0	0	0	no	no	72	88	16	5	Elective	0.617283950617284	<0.65	1	30	no	no	no	no	no	no	no	no	20	120	1	8	0	0	0	asa3	no	RMBTs	biven	pavsd	1	yes
227	357	90	347	0	2	<=1	male	3.24	0	no	0	no	0	0	0	0	no	yes	92	95	3	4	Emergency	1.23456790123457	1.2 up	1	30	no	yes	yes	no	no	yes	no	1	40	115	12	13	0	0	0	asa4	spel without	RMBTs	single	single	1	yes
228	360	90	149	1	435	>12	female	7.5	0	no	0	no	0	0	0	0	no	no	82	96	14	4	Emergency	0.533333333333333	<0.65	1	20	no	no	no	no	no	no	no	no	43	120	3	10	0	0	0	asa3	no	RMBTs	biven	single	1	yes
229	365	90	2198	0	869	>12	male	8	0	no	0	no	0	0	0	0	no	no	77	90	13	5	Elective	0.625	<0.65	1	5	no	no	no	no	no	no	no	no	47	135	3	13	0	1	0	asa3	no	LMBTs	tof	tof	1	yes
230	367	90	1250	0	747	>12	male	8.6	0	no	0	no	0	0	0	0	no	no	74	90	16	4	Elective	0.465116279069767	<0.65	1	12	no	no	no	no	no	no	no	no	0	120	1	13	0	0	0	asa3	no	RMBTs	tof	tof	1	yes
231	368	90	348	0	5	<=1	female	3.05	0	no	0	no	0	0	0	0	no	yes	82	94	12	4	Emergency	1.31147540983607	1.2 up	1	3	no	yes	no	no	no	no	no	no	120	130	19	22	0	0	0	asa3	no	RMBTs	single	single	1	yes
232	370	90	224	0	4	<=1	male	2.9	1	no	0	no	0	0	0	0	no	no	76	94	18	3.5	Emergency	1.20689655172414	1.2 up	1	10	no	no	no	no	no	no	no	no	96	110	29	34	0	0	0	asa3	spel without	RMBTs	other	other	1	yes
233	371	90	866	0	67	1-12	female	4.17	0	no	1	no	0	0	0	0	no	no	75	79	4	3.5	Elective	0.839328537170264	0.65-1.1	1	5	no	no	no	no	no	no	no	no	0	145	5	12	0	0	0	asa2	no	RMBTs	other	other	1	yes
234	374	90	934	0	1356	>12	male	13.7	0	no	0	no	0	0	0	0	no	no	66	91	25	5	Elective	0.364963503649635	<0.65	2	5	no	no	no	no	no	no	no	no	0	145	1	12	0	0	0	asa3	no	LMBTs	tof	tof	1	yes
235	375	90	505	0	109	1-12	female	3.18	0	yes	0	no	0	0	1	0	no	yes	72	92	20	3.5	Emergency	1.10062893081761	0.65-1.1	1	10	no	no	no	no	no	no	no	no	168	120	192	20	0	0	0	asa4	no	RMBTs	biven	single	1	yes
236	377	90	2641	0	1354	>12	female	8.9	0	no	0	no	0	0	0	0	no	no	77	85	8	5	Elective	0.561797752808989	<0.65	1	20	no	no	no	no	no	no	no	no	28	120	2	14	0	0	0	asa3	no	LMBTs	tof	tof	1	yes
237	378	90	1295	0	1095	>12	male	14	0	no	0	no	0	0	0	0	no	no	74	88	14	4	Elective	0.285714285714286	<0.65	1	20	no	no	no	no	no	no	no	no	0	130	2	7	0	0	0	asa3	no	RMBTs	tof	tof	1	yes
238	379	90	660	0	12	<=1	male	3.33	0	no	0	no	0	0	0	0	no	yes	96	96	0	3	Emergency	0.900900900900901	0.65-1.1	1	15	no	yes	no	no	no	no	no	no	50	115	9	20	0	0	0	asa3	no	RMBTs	single	single	no	no
239	381	90	247	0	7	<=1	female	2.59	1	no	1	no	1	0	0	0	no	yes	90	99	9	3.5	Emergency	1.35135135135135	1.2 up	1	15	no	yes	no	no	no	no	no	no	67	105	21	27	0	0	0	asa3	spel without	RMBTs	single	single	1	yes
240	383	90	2190	0	35	1-12	female	2.94	1	no	0	no	1	1	0	0	no	yes	82	100	18	3.5	Emergency	1.19047619047619	0.65-1.1	1	3	no	yes	no	no	no	no	no	no	84	110	13	46	0	0	0	asa3	no	LMBTs	single	single	no	no
241	385	90	3057	0	13	<=1	female	3.07	0	no	0	no	0	0	0	0	no	no	93	97	4	3.5	Emergency	1.1400651465798	0.65-1.1	1	20	no	no	no	no	no	no	no	no	142	160	18	19	0	0	0	asa3	no	RMBTs	biven	pavsd	1	yes
242	387	90	3723	0	93	1-12	female	4.3	0	no	0	yes	0	0	0	0	no	no	74	80	6	3	Elective	0.697674418604651	0.65-1.1	1	15	no	no	no	no	no	no	no	no	0	115	1	22	0	0	0	asa3	no	LMBTs	tof	tof	no	no
243	389	90	932	1	551	>12	female	6.9	0	no	0	no	0	0	0	0	no	no	78	93	15	5	Elective	0.72463768115942	0.65-1.1	1	10	no	no	no	no	no	no	no	no	21	180	2	19	0	0	0	asa3	no	RMBTs	biven	pavsd	1	yes
244	390	90	231	0	4	<=1	male	2.48	1	no	0	no	0	0	0	0	no	yes	88	96	8	4	Emergency	1.61290322580645	1.2 up	1	5	no	yes	no	no	no	no	no	no	70	125	13	16	0	0	0	asa3	no	LMBTs	other	other	1	yes
245	392	90	1786	0	533	>12	female	5.8	0	yes	0	no	0	0	0	0	no	no	67	93	26	4	Elective	0.689655172413793	0.65-1.1	1	15	no	no	no	no	no	no	no	no	19	135	1	25	0	1	0	asa3	spel without	RMBTs	tof	tof	1	yes
246	394	90	4273	0	46	1-12	male	3.45	0	no	0	no	1	0	0	0	no	no	68	100	32	4	Elective	1.15942028985507	0.65-1.1	1	20	no	no	no	no	no	no	no	no	0	140	1	16	0	0	0	asa3	no	RMBTs	tof	tof	no	no
247	395	90	200	0	716	>12	male	9.4	0	no	0	no	0	0	0	0	no	no	65	97	32	4	Elective	0.425531914893617	<0.65	1	5	no	no	no	no	no	no	no	no	0	105	1	16	0	0	0	asa2	no	RMBTs	tof	tof	no	no
248	396	90	828	0	336	1-12	male	6.5	0	no	0	no	0	0	0	0	no	no	45	100	55	4	Emergency	0.615384615384615	<0.65	1	20	yes	no	no	no	no	no	no	no	17	105	2	27	0	0	0	asa3	no	RMBTs	single	single	no	no
249	397	90	1680	1	145	1-12	female	5	0	no	1	no	0	0	0	0	no	yes	82	81	-1	4	Emergency	0.8	0.65-1.1	1	5	no	no	no	no	no	no	no	no	20	120	2	12	0	0	0	asa3	no	RMBTs	biven	av	no	no
250	398	90	913	0	462	>12	male	11.4	0	no	0	yes	0	0	0	0	no	no	81	97	16	5	Elective	0.43859649122807	<0.65	1	20	no	no	no	no	no	no	no	no	0	160	1	9	0	0	0	asa3	no	RMBTs	biven	single	1	yes
251	400	90	1552	0	7	<=1	female	2.75	1	yes	0	no	1	0	0	0	no	yes	84	80	-4	4	Emergency	1.45454545454545	1.2 up	1	15	no	yes	no	no	no	no	no	no	18	100	11	17	0	0	0	asa3	no	LMBTs	single	single	no	no
252	401	90	948	0	133	1-12	female	5.1	0	no	0	no	0	0	0	0	no	no	87	95	8	4	Elective	0.784313725490196	0.65-1.1	1	5	no	no	no	no	no	no	no	no	16	105	1	14	0	0	0	asa3	no	RMBTs	single	single	no	no
253	402	90	1310	0	532	>12	male	10	0	no	0	no	0	0	0	0	no	no	76	80	4	4	Elective	0.4	<0.65	1	20	no	no	no	no	no	no	no	no	0	175	1	7	0	0	0	asa3	no	RMBTs	tof	tof	1	yes
254	404	90	872	0	667	>12	female	8.3	0	no	0	no	0	0	0	0	no	no	84	92	8	5	Elective	0.602409638554217	<0.65	1	10	no	no	no	no	no	no	no	no	0	130	2	17	0	0	0	asa3	no	RMBTs	tof	tof	1	yes
255	410	90	3082	1	1204	>12	female	9.4	0	no	0	no	0	0	0	0	no	no	65	75	10	4	Elective	0.425531914893617	<0.65	1	5	no	no	no	no	no	no	no	no	45	150	2	10	0	0	0	asa3	no	RMBTs	tof	tof	no	no
256	411	90	1372	0	24	<=1	female	2.62	1	no	0	no	0	1	0	0	yes	yes	88	92	4	5	Emergency	1.90839694656489	1.2 up	1	20	no	yes	no	no	no	no	no	no	72	85	20	32	0	0	0	asa3	no	LMBTs	other	other	no	no
257	413	90	4218	0	945	>12	female	10.8	0	no	0	no	1	0	0	0	no	no	79	90	11	4	Elective	0.37037037037037	<0.65	1	10	no	no	no	no	no	no	no	no	42	120	3	12	0	0	0	asa3	spel without	RMBTs	biven	pavsd	1	yes
258	414	90	2570	0	827	>12	female	8.9	0	no	0	no	0	0	0	0	no	no	75	87	12	5	Elective	0.561797752808989	<0.65	1	5	yes	no	no	no	no	no	no	no	15	110	1	10	0	0	0	asa3	no	RMBTs	tof	tof	no	no
259	415	90	2097	0	325	1-12	female	10.1	0	no	0	no	0	0	0	0	no	no	84	98	14	4	Elective	0.396039603960396	<0.65	1	60	no	no	no	no	no	no	no	no	0	190	1	8	0	0	0	asa2	no	RMBTs	tof	tof	1	yes
260	417	90	1201	0	754	>12	female	9.7	0	no	0	no	0	0	0	0	no	no	80	94	14	5	Elective	0.515463917525773	<0.65	1	40	no	no	no	no	no	no	no	no	41	140	2	9	0	0	0	asa3	no	RMBTs	tof	tof	1	yes
261	418	90	1562	0	14	<=1	female	2.22	1	yes	0	no	1	0	0	0	no	yes	93	85	-8	4	Emergency	1.8018018018018	1.2 up	1	5	no	yes	no	no	no	no	no	no	144	100	15	25	0	0	0	asa3	no	LMBTs	tof	tof	no	no
262	421	90	521	0	479	>12	female	8	0	no	0	no	0	0	0	0	no	no	83	89	6	5	Emergency	0.625	<0.65	1	5	no	no	no	no	no	no	no	no	0	100	1	5	0	0	0	asa3	no	RMBTs	tof	tof	no	no
263	422	90	4150	0	701	>12	male	10.25	0	no	0	no	0	0	0	0	no	no	78	82	4	4	Elective	0.390243902439024	<0.65	1	10	no	no	no	no	no	no	no	no	0	105	2	10	0	0	0	asa3	no	RMBTs	other	other	no	no
264	423	90	120	1	132	1-12	male	4.93	0	no	0	no	1	0	0	0	no	no	41	91	50	4	Emergency	0.811359026369168	0.65-1.1	1	5	no	no	no	no	no	no	no	no	48	105	2	38	0	0	0	asa3	no	RMBTs	biven	av	no	no
265	426	90	3453	0	730	>12	male	8.8	0	yes	0	no	0	0	0	1	no	no	87	75	-12	4	Elective	0.454545454545455	<0.65	1	5	no	no	no	no	no	no	no	no	40	85	5	12	0	0	0	asa3	spel without	RMBTs	tof	tof	no	no
266	428	90	783	0	4	<=1	male	1.88	1	yes	0	no	0	0	0	0	no	yes	87	99	12	3.5	Emergency	1.86170212765957	1.2 up	1	8	no	yes	no	no	no	no	no	no	57	115	13	18	0	0	0	asa3	spel without	RMBTs	other	other	1	yes
267	431	90	866	0	538	>12	male	9.7	0	no	0	no	0	0	0	0	no	no	78	91	13	4	Elective	0.412371134020619	<0.65	1	10	no	no	no	no	no	no	no	no	2	135	0	9	0	0	0	asa3	no	RMBTs	tof	tof	1	yes
268	432	90	875	1	2	<=1	male	2.6	1	no	0	yes	0	0	0	0	no	no	91	96	5	4	Emergency	1.53846153846154	1.2 up	1	10	no	yes	no	no	no	no	no	no	67	135	9	10	0	0	0	asa3	spel with brady	RMBTs	biven	av	1	yes
269	433	90	1292	1	562	>12	male	4.35	0	no	0	no	0	0	0	1	no	no	76	88	12	4	Emergency	0.919540229885058	0.65-1.1	1	5	no	yes	no	no	no	no	no	no	0	110	1	9	0	0	0	asa3	no	RMBTs	tof	tof	1	yes
270	449	90	1312	0	282	1-12	female	7.55	0	no	0	no	0	0	0	0	no	no	80	83	3	4	Elective	0.529801324503311	<0.65	1	20	no	no	no	no	no	no	no	no	0	165	1	13	0	0	0	asa3	no	RMBTs	tof	tof	no	no
271	450	90	1703	0	122	1-12	female	6.4	0	no	0	no	1	0	0	0	no	yes	77	88	11	4	Emergency	0.625	<0.65	1	10	no	no	no	no	no	no	no	no	96	150	8	15	0	0	0	asa3	no	RMBTs	tof	tof	1	yes
272	451	90	1436	0	297	1-12	male	7.32	0	no	0	yes	0	0	0	0	no	no	75	78	3	4	Elective	0.546448087431694	<0.65	1	70	no	no	no	no	no	no	no	no	48	140	3	14	0	0	0	asa3	no	RMBTs	biven	av	1	yes
273	454	90	2141	0	27	<=1	male	2.33	1	yes	0	no	1	0	0	0	no	yes	88	97	9	4	Emergency	1.71673819742489	1.2 up	1	3	no	yes	no	no	no	no	no	no	60	95	12	40	0	0	0	asa3	spel without	LMBTs	biven	pavsd	no	no
274	457	90	1886	0	61	1-12	male	3.9	0	no	0	no	1	0	0	0	no	no	58	85	27	3	Elective	0.769230769230769	0.65-1.1	1	10	no	no	no	no	no	no	no	no	18	100	3	27	0	0	0	asa3	no	LMBTs	biven	pavsd	no	no
275	458	90	1568	0	93	1-12	female	3.9	0	no	0	no	0	0	0	1	no	no	59	80	21	3	Emergency	0.769230769230769	0.65-1.1	1	10	no	no	no	no	no	no	no	no	92	100	4	41	0	2	1	asa3	no	RMBTs	tof	tof	1	yes
276	459	90	2920	0	494	>12	male	8.25	0	no	0	no	0	0	0	0	no	no	83	89	6	4	Elective	0.484848484848485	<0.65	1	10	no	no	no	no	no	no	no	no	0	145	1	16	0	0	0	asa3	no	RMBTs	biven	pavsd	no	no
277	460	90	1436	0	1452	>12	female	13	0	no	0	no	0	0	0	0	no	no	98	98	0	5	Elective	0.384615384615385	<0.65	1	30	no	no	no	no	no	no	no	no	0	130	1	7	0	0	0	asa3	no	RMBTs	tof	tof	no	no
278	464	90	1281	0	1114	>12	male	12	0	no	0	no	0	0	0	0	no	no	89	89	0	5	Elective	0.416666666666667	<0.65	1	10	no	no	no	no	no	no	no	no	1	130	1	14	0	0	0	asa3	no	LMBTs	biven	pavsd	no	no
279	465	90	1652	0	742	>12	female	10.4	0	no	0	no	0	0	0	0	no	no	78	90	12	4	Elective	0.384615384615385	<0.65	1	10	no	no	no	no	no	no	no	no	0	135	1	10	0	0	0	asa3	no	RMBTs	tof	tof	no	no
280	466	90	1272	0	596	>12	female	10.2	0	no	0	no	0	0	0	0	no	no	86	91	5	4	Elective	0.392156862745098	<0.65	1	15	no	no	no	no	no	no	no	no	0	110	1	9	0	0	0	asa3	no	RMBTs	tof	tof	no	no
281	467	90	1480	0	268	1-12	male	7	0	no	0	no	0	0	0	0	no	no	76	94	18	4	Elective	0.571428571428571	<0.65	1	10	no	no	no	no	no	no	no	no	0	85	1	20	0	0	0	asa2	no	RMBTs	tof	tof	no	no
282	469	90	1232	0	155	1-12	male	6.65	0	no	0	no	0	0	0	0	no	no	70	79	9	3.5	Elective	0.526315789473684	<0.65	1	5	no	no	no	no	no	no	no	no	0	120	2	10	0	0	0	asa3	no	LMBTs	single	single	1	yes
283	470	90	823	0	20	<=1	male	3.35	0	no	0	no	0	1	0	0	no	no	88	91	3	5	Elective	1.49253731343284	1.2 up	1	5	no	yes	no	no	no	no	no	no	38	105	7	27	0	0	0	asa3	no	LMBTs	single	single	no	no
284	472	90	3187	0	2	<=1	female	2.86	1	no	0	no	0	0	0	1	no	yes	83	90	7	3.5	Emergency	1.22377622377622	1.2 up	1	5	no	no	yes	no	no	yes	no	1	72	120	10	12	0	0	0	asa3	no	LMBTs	tof	tof	1	yes
285	474	90	1474	0	6	<=1	female	2.84	1	no	0	no	0	0	0	0	no	yes	60	85	25	4	Emergency	1.40845070422535	1.2 up	1	5	no	yes	no	no	no	no	no	no	48	60	10	14	0	0	0	asa3	no	LMBTs	other	other	1	yes
286	475	90	1070	0	451	>12	male	10	0	no	0	no	0	0	0	0	no	no	74	82	8	4	Elective	0.4	<0.65	1	5	no	no	no	no	no	no	no	no	0	105	1	12	0	0	0	asa3	no	RMBTs	tof	tof	no	no
287	478	90	4505	0	696	>12	male	8.9	0	no	0	no	0	0	0	0	no	no	67	82	15	5	Elective	0.561797752808989	<0.65	1	40	no	no	no	no	no	no	no	no	144	235	7	25	0	1	1	asa3	no	RMBTs	biven	pavsd	1	yes
288	479	90	992	1	8	<=1	male	2.9	1	no	0	no	0	0	0	0	no	no	80	97	17	3.5	Emergency	1.20689655172414	1.2 up	1	15	no	no	no	no	no	no	no	no	48	95	4	15	0	0	0	asa3	no	RMBTs	biven	pavsd	1	yes
289	482	90	272	0	143	1-12	female	5	0	no	0	no	0	0	0	0	no	no	58	88	30	4.5	Emergency	0.9	0.65-1.1	1	50	no	no	no	no	no	no	no	no	48	180	3	8	0	0	0	asa3	spel without	RMBTs	biven	single	no	no
290	483	90	196	1	88	1-12	male	3.45	0	yes	0	no	0	0	0	0	no	no	87	80	-7	4	Emergency	1.15942028985507	0.65-1.1	1	5	no	no	no	no	no	no	no	no	120	90	6	22	0	0	0	asa3	no	RMBTs	single	single	1	yes
291	488	90	361	1	5	<=1	female	2.6	1	no	0	no	0	0	0	0	no	no	83	99	16	3.5	Emergency	1.34615384615385	1.2 up	1	15	no	yes	no	no	no	no	no	no	38	175	9	16	0	0	0	asa3	no	RMBTs	biven	pavsd	1	yes
292	489	90	702	0	187	1-12	male	6.8	0	no	0	no	0	0	0	0	no	no	91	95	4	4	Elective	0.588235294117647	<0.65	1	30	no	no	no	no	no	no	no	no	96	190	3	20	0	0	0	asa3	no	LMBTs	biven	pavsd	no	no
293	490	90	696	0	150	1-12	male	3.9	0	yes	0	no	1	0	0	0	no	no	87	91	4	4	Emergency	1.02564102564103	0.65-1.1	2	10	no	no	no	no	no	no	no	no	65	130	5	36	0	0	0	asa3	no	LMBTs	tof	tof	1	yes
294	491	90	695	0	8	<=1	male	2.9	1	no	0	no	0	0	0	0	no	no	85	100	15	3.5	Emergency	1.20689655172414	1.2 up	1	10	no	yes	no	no	no	no	no	no	20	170	3	7	0	0	0	asa3	spel without	RMBTs	other	other	2	yes
295	492	90	677	0	20	<=1	female	2.8	1	no	1	no	0	0	0	0	no	no	78	90	12	3.5	Emergency	1.25	1.2 up	1	10	no	yes	no	no	no	no	no	no	14	160	4	11	0	0	0	asa3	no	LMBTs	biven	av	1	yes
296	493	90	659	0	8	<=1	male	3.79	0	no	0	no	0	1	0	0	no	yes	81	94	13	3.5	Emergency	0.923482849604222	0.65-1.1	1	5	no	yes	no	no	no	no	no	no	93	140	6	12	0	1	0	asa4	no	RMBTs	single	single	1	yes
297	494	90	663	1	23	<=1	male	2.7	1	no	0	no	1	0	0	0	yes	yes	79	90	11	3.5	Elective	1.2962962962963	1.2 up	1	5	no	yes	no	no	no	no	no	no	264	175	29	57	0	1	1	asa3	no	RMBTs	biven	pavsd	1	yes
298	496	90	632	0	650	>12	male	7	0	no	0	no	0	0	0	0	no	no	81	91	10	5	Elective	0.714285714285714	0.65-1.1	1	10	no	no	no	no	no	no	no	no	21	240	3	13	0	0	0	asa3	no	RMBTs	tof	tof	1	yes
299	497	90	621	0	392	>12	female	8.3	0	no	0	no	0	0	0	0	no	no	81	93	12	5	Elective	0.602409638554217	<0.65	1	5	no	no	no	no	no	no	no	no	21	150	2	12	0	0	0	asa3	no	RMBTs	biven	single	2	yes
300	498	90	636	0	26	<=1	male	3.5	0	no	0	no	0	0	0	0	no	no	82	93	11	4	Emergency	1.14285714285714	0.65-1.1	1	10	no	yes	no	no	no	no	no	no	0	200	4	15	0	0	0	asa3	no	RMBTs	other	other	1	yes
301	499	90	629	0	592	>12	male	8.3	0	no	1	yes	0	0	0	0	no	no	75	89	14	5	Emergency	0.602409638554217	<0.65	2	10	yes	no	no	no	no	no	no	no	15	170	1	5	0	0	0	asa3	no	LMBTs	biven	single	1	yes
302	500	90	615	0	154	1-12	female	4.9	0	no	0	no	0	0	0	0	no	yes	70	89	19	5	Emergency	1.02040816326531	0.65-1.1	1	20	no	no	yes	no	yes	no	no	1	14	150	4	8	0	0	0	asa3	no	RMBTs	single	single	1	yes
303	501	90	612	0	12	<=1	female	2.6	1	no	0	no	0	0	0	0	no	no	84	97	13	3.5	Emergency	1.34615384615385	1.2 up	1	15	no	yes	no	no	no	no	no	no	12	175	8	9	0	0	0	asa3	spel without	RMBTs	single	single	1	yes
304	502	90	606	0	17	<=1	female	2.1	1	yes	0	no	0	0	0	1	no	no	85	100	15	3.5	Elective	1.66666666666667	1.2 up	1	5	no	no	no	no	no	no	no	no	22	150	10	34	0	0	0	asa3	no	RMBTs	tof	tof	1	yes
305	503	90	608	0	660	>12	male	9.3	0	no	0	no	0	0	0	0	no	no	82	90	8	5	Emergency	0.537634408602151	<0.65	2	50	yes	no	no	no	no	no	no	no	106	165	6	9	0	0	0	asa3	no	LMBTs	biven	single	1	yes
306	505	90	565	0	18	<=1	female	3.5	0	no	0	no	0	0	0	0	no	no	79	98	19	4	Emergency	1.14285714285714	0.65-1.1	1	15	no	no	no	no	no	no	no	no	19	175	7	13	0	0	0	asa2	no	RMBTs	single	single	1	yes
307	506	90	558	0	24	<=1	male	3.5	0	no	0	no	0	0	0	0	no	no	95	100	5	4	Emergency	1.14285714285714	0.65-1.1	1	10	no	yes	no	no	no	no	no	no	66	160	8	15	0	0	0	asa3	no	RMBTs	biven	pavsd	1	yes
308	507	90	542	0	1240	>12	male	11.9	0	no	0	no	0	0	0	1	no	no	76	91	15	5	Elective	0.420168067226891	<0.65	3	10	no	no	no	no	no	no	no	no	46	165	2	11	0	0	0	asa3	no	RMBTs	tof	tof	1	yes
309	510	90	514	0	656	>12	male	10.9	0	yes	0	no	0	0	0	0	no	yes	80	94	14	5	Emergency	0.458715596330275	<0.65	2	60	no	no	no	no	no	no	no	no	17	190	4	56	0	0	0	asa4	no	RMBTs	tof	tof	1	yes
310	511	90	478	0	6	<=1	male	3.9	0	no	0	no	1	0	0	0	no	no	86	98	12	4	Emergency	1.02564102564103	0.65-1.1	1	40	no	yes	no	no	no	no	no	no	114	160	11	17	0	0	0	asa3	spel without	RMBTs	biven	pavsd	2	yes
311	513	90	467	0	50	1-12	male	3.4	0	no	0	no	0	0	0	0	no	yes	98	100	2	4	Emergency	1.17647058823529	0.65-1.1	1	5	no	yes	yes	no	yes	no	no	1	206	165	10	148	1	0	0	asa4	spel with brady	RMBTs	biven	pavsd	1	yes
312	515	90	445	0	847	>12	male	10	0	no	0	no	0	0	0	0	no	no	70	87	17	5	Emergency	0.5	<0.65	1	5	no	no	no	no	no	no	no	no	20	180	3	11	0	0	0	asa3	no	RMBTs	tof	tof	1	yes
313	517	90	437	0	121	1-12	female	6	0	no	0	no	1	0	0	0	no	no	70	95	25	5	Emergency	0.833333333333333	0.65-1.1	1	15	no	no	no	no	no	no	no	no	20	130	4	10	0	0	0	asa3	spel with brady	RMBTs	tof	tof	2	yes
314	518	90	433	0	318	1-12	male	8.5	0	no	0	yes	0	0	0	0	no	yes	74	89	15	5	Emergency	0.588235294117647	<0.65	1	15	no	no	yes	no	yes	no	no	1	68	135	11	13	0	0	0	asa4	spel without	LMBTs	biven	pavsd	2	yes
[truncated: 30 more columns]
